# Supplementary material for: DAZAP2 functions as a pan-coronavirus restriction factor by inhibiting viral entry and genomic replication
Source: mBio. 2025 Aug 20;16(9):e00385-25. doi: 10.1128/mbio.00385-25 (PMC12421815; doi:10.1128/mbio.00385-25)
Supplement: Table S1 — List of genes and scores after MaGeck analysis. [file mbio.00385-25-s0002.xlsx]

## Sheet: Sheet1
Table. List of genes and scores after MaGeck analysis
id	num	pos|score	pos|p-value	pos|fdr	pos|rank	pos|goodsgrna	pos|lfc
PDCD10	4	1.7358e-12	2.4615e-07	0.001238	1	4	2.3745
DAZAP2	4	6.8135e-09	2.4615e-07	0.001238	2	4	2.5948
CAB39	4	3.9496e-08	2.4615e-07	0.001238	3	3	2.6313
PLSCR1	4	9.1074e-08	2.4615e-07	0.001238	4	4	2.0174
B3GAT3	4	5.0197e-07	2.2153e-06	0.008911	5	4	2.2936
VTA1	4	3.5608e-06	1.2061e-05	0.040429	6	4	1.9093
SLC44A1	4	4.8171e-06	1.8461e-05	0.053041	7	4	2.0518
STIM1	4	7.2855e-06	2.8799e-05	0.072401	8	4	1.7935
RPS27A	4	1.6629e-05	6.5229e-05	0.145765	9	3	2.1371
ZNF24	4	2.0634e-05	8.1474e-05	0.163861	10	4	1.4211
UQCRH	4	2.5939e-05	0.00010314	0.179455	11	1	-0.37646
VPS39	4	2.6911e-05	0.00010707	0.179455	12	4	1.5047
PDAP1	4	4.165e-05	0.00016123	0.235314	13	2	1.3687
CHMP1B	4	4.456e-05	0.00017206	0.235314	14	2	1.0813
BLOC1S1	4	4.5836e-05	0.0001755	0.235314	15	3	1.7337
XYLT2	4	5.29e-05	0.00020504	0.257735	16	4	1.7948
WDR54	4	5.68e-05	0.00022178	0.262376	17	4	1.1042
SDC1	4	7.0778e-05	0.00028331	0.304065	18	4	1.5019
VPS28	4	7.1888e-05	0.00028725	0.304065	19	2	-0.67962
HSP90AA1	4	7.7817e-05	0.00031384	0.315594	20	1	0.05094
EMG1	4	0.00011362	0.00044922	0.430222	21	3	1.347
LY6E	4	0.00012612	0.00050042	0.436675	22	4	1.6002
DDX1	4	0.00012969	0.00051469	0.436675	23	1	-1.7507
PHF20	4	0.00013107	0.00052109	0.436675	24	3	1.4213
VPS41	4	0.00015217	0.00059986	0.466172	25	4	1.3512
NT5C2	4	0.00016887	0.00065253	0.466172	26	2	0.75545
MATK	4	0.00016993	0.00065647	0.466172	27	4	1.1493
WDR48	4	0.00017633	0.00068207	0.466172	28	4	1.4352
PCDHB5	4	0.00017979	0.00069044	0.466172	29	4	1.2386
DPAGT1	4	0.00018157	0.00069536	0.466172	30	1	-2.0656
TBL3	4	0.00018999	0.00072145	0.468061	31	2	0.013618
CAPN7	4	0.00022347	0.00085585	0.51448	32	3	1.2134
EIF3CL	4	0.00023344	0.00089277	0.51448	33	1	-3.248
TMC5	4	0.0002477	0.00093806	0.51448	34	4	1.4225
CEP295NL	4	0.00025482	0.00096711	0.51448	35	4	1.3173
GSC2	4	0.00026106	0.00098729	0.51448	36	3	1.4211
YIF1A	4	0.00026429	0.0010001	0.51448	37	4	1.6496
SUMF2	4	0.00026653	0.0010104	0.51448	38	4	1.3809
FRYL	4	0.00027098	0.0010232	0.51448	39	4	1.153
PDRG1	4	0.00028531	0.0010747	0.527167	40	3	0.98976
RPL3	3	0.00029179	0.00085142	0.51448	41	1	-0.05773
S100A11	4	0.00030205	0.0011389	0.54538	42	4	1.2232
PDGFRB	4	0.00032978	0.0012379	0.564455	43	3	1.395
PRKAR1B	4	0.00034205	0.0012792	0.564455	44	4	1.361
ANKDD1A	4	0.00034977	0.0013048	0.564455	45	3	1.678
SAAL1	4	0.0003578	0.0013388	0.564455	46	3	1.4889
BHLHA15	4	0.00036036	0.0013472	0.564455	47	3	1.0453
VPS4A	4	0.00036342	0.0013614	0.564455	48	4	1.517
PIGL	4	0.00037303	0.0014028	0.564455	49	4	1.3775
TMC4	4	0.00037307	0.0014033	0.564455	50	4	1.6357
ARL6IP4	4	0.00041648	0.001552	0.612017	51	4	0.95755
METTL24	4	0.00044993	0.0016804	0.625833	52	3	1.5036
TAOK1	4	0.00045254	0.0016908	0.625833	53	4	1.0887
SLC35B1	4	0.00045518	0.0017016	0.625833	54	2	0.51793
ITGB1	4	0.00045836	0.0017115	0.625833	55	4	0.80872
SIT1	4	0.00047935	0.0017902	0.635979	56	4	0.99918
MAP3K13	4	0.00049596	0.0018463	0.635979	57	3	1.3728
RPS4Y2	4	0.00049793	0.0018547	0.635979	58	4	0.82371
TMEM229B	4	0.00050965	0.0018897	0.635979	59	3	1.2948
MCC	4	0.0005151	0.0019162	0.635979	60	4	0.85907
TROAP	4	0.0005236	0.0019478	0.635979	61	3	1.3681
ZNF626	4	0.00054462	0.0020206	0.645057	62	1	-2.5065
HHLA2	4	0.00057459	0.0021461	0.662643	63	4	1.2445
ATP6V1C1	4	0.00059648	0.0022126	0.662643	64	2	0.43355
TMEM176B	4	0.00061297	0.0022751	0.662643	65	4	1.2427
EYA2	4	0.00061432	0.0022791	0.662643	66	2	0.94027
SNAPIN	4	0.00061615	0.0022865	0.662643	67	4	1.2214
SLAIN2	4	0.00064578	0.0023825	0.662643	68	3	0.9335
MAK16	4	0.00064833	0.0023928	0.662643	69	3	1.281
GMNC	4	0.00066502	0.0024504	0.662643	70	4	1.3162
FAM83A	4	0.0006768	0.0024903	0.662643	71	4	1.0636
RPL23A	4	0.00067801	0.0024976	0.662643	72	2	-1.127
RPL17	3	0.00068076	0.0019606	0.635979	73	1	-0.84014
OSBPL10	4	0.00069117	0.0025424	0.662643	74	4	0.84041
TFDP2	4	0.00070019	0.0025749	0.662643	75	2	0.2961
DDX3X	3	0.00071965	0.0020625	0.648128	76	2	0.50778
SLC25A29	4	0.00072384	0.0026611	0.662643	77	4	1.8255
RPL32	4	0.0007278	0.0026754	0.662643	78	2	0.7415
BMP5	4	0.00073162	0.0026891	0.662643	79	4	0.68643
SGMS2	4	0.00074533	0.0027305	0.662643	80	4	1.1236
TAS2R1	4	0.00075591	0.0027699	0.662643	81	4	1.0636
HRAS	4	0.00078286	0.0028605	0.662643	82	4	1.0327
CAB39L	4	0.00078985	0.0028816	0.662643	83	3	0.82691
MAGEB18	4	0.00079031	0.0028836	0.662643	84	4	0.82378
LCP2	4	0.00079161	0.0028841	0.662643	85	2	0.4909
YWHAE	4	0.00079398	0.0028959	0.662643	86	4	1.3422
LAMTOR1	4	0.00079939	0.0029151	0.662643	87	4	1.1263
NUTM2B	4	0.00080389	0.0029323	0.662643	88	2	0.42882
ADAMTSL1	4	0.00081644	0.0029693	0.663531	89	3	1.1455
RBBP5	4	0.00085074	0.0030992	0.670505	90	2	-0.54354
CCDC144NL	4	0.00085573	0.0031199	0.670505	91	1	0.34232
KPNA6	4	0.00085622	0.0031209	0.670505	92	3	1.2929
IQGAP1	4	0.00086708	0.0031598	0.670505	93	4	1.1423
GABRA2	4	0.00086915	0.0031672	0.670505	94	4	1.256
NLE1	3	0.00087521	0.0024937	0.662643	95	1	-3.3224
DAW1	4	0.00091166	0.0033094	0.693327	96	4	1.0789
RNASE11	4	0.00092713	0.0033665	0.69802	97	2	0.79205
C2orf48	4	0.00093696	0.003402	0.698171	98	4	0.97717
PCSK6	4	0.00097103	0.0035344	0.718022	99	4	0.71936
HAUS4	4	0.0010113	0.0036663	0.729977	100	2	0.17178
MMAA	4	0.0010265	0.003721	0.729977	101	4	1.402
PLK4	4	0.0010347	0.0037555	0.729977	102	3	1.454
LOC729159	4	0.0010393	0.0037678	0.729977	103	4	1.2639
KLF5	4	0.0010589	0.003848	0.729977	104	4	0.84846
U2AF2	4	0.0010631	0.0038613	0.729977	105	1	-0.28808
RPS19BP1	4	0.001077	0.0039169	0.729977	106	4	1.111
OPCML	4	0.0010897	0.0039647	0.729977	107	4	0.83758
RRS1	4	0.0010999	0.0040036	0.729977	108	3	1.5371
ENDOU	4	0.0011019	0.0040085	0.729977	109	2	0.42406
SKIV2L2	4	0.0011149	0.0040523	0.729977	110	2	-1.1338
SYCP2L	4	0.0011171	0.004057	0.729977	111	4	1.1846
NPR1	4	0.0011186	0.0040651	0.729977	112	2	1.0197
DAZ2	4	0.001151	0.0041828	0.738571	113	4	0.88846
CNRIP1	4	0.0011601	0.0042148	0.738571	114	3	1.0557
VPS33A	4	0.0011628	0.0042231	0.738571	115	3	1.2231
LOC100287036	4	0.0012183	0.0044161	0.757636	116	3	0.97083
ILF3	4	0.0012241	0.0044353	0.757636	117	3	1.6865
CSE1L	4	0.0012271	0.0044452	0.757636	118	3	1.7269
USP17L28	4	0.0012564	0.0045431	0.764446	119	3	1.8112
AQP2	4	0.0012704	0.0045924	0.764446	120	3	0.59344
MAZ	4	0.0012771	0.0046145	0.764446	121	4	0.79968
B3GALT6	4	0.0012833	0.0046372	0.764446	122	3	1.1844
ACVR2B	4	0.0013028	0.0047026	0.768937	123	3	1.174
NCK1	4	0.0013223	0.0047691	0.769703	124	2	0.40028
ATP2B4	4	0.0013266	0.0047839	0.769703	125	3	1.3769
RPL41	4	0.0013741	0.0049473	0.781319	126	4	1.242
PCDHB6	4	0.0014059	0.0050595	0.781319	127	2	0.59138
METAP2	4	0.0014259	0.0051285	0.781319	128	2	0.41275
ICAM5	4	0.0014298	0.0051427	0.781319	129	3	1.0505
QRICH1	4	0.0014404	0.0051777	0.781319	130	4	0.94069
ADCY2	4	0.0014529	0.0052156	0.781319	131	2	0.74318
OXER1	4	0.0014767	0.0052998	0.781319	132	2	0.90028
MARS	4	0.0014777	0.0053037	0.781319	133	2	-1.3041
LARP1	4	0.0014791	0.0053111	0.781319	134	2	1.0114
ERLEC1	4	0.0014917	0.0053554	0.781319	135	4	0.83461
PIGM	4	0.0015152	0.0054401	0.781319	136	3	1.3275
XRCC5	4	0.00152	0.0054603	0.781319	137	4	1.6769
UTP23	4	0.0015296	0.0054937	0.781319	138	1	-2.9727
PALM2	4	0.0015444	0.0055356	0.781319	139	2	0.88341
TPTE	4	0.0015459	0.005541	0.781319	140	3	1.3147
ZZZ3	4	0.0015517	0.0055651	0.781319	141	2	0.86956
NADSYN1	4	0.0015606	0.0055942	0.781319	142	4	0.69456
NANS	4	0.0016136	0.0057852	0.785728	143	3	1.2797
CARF	4	0.0016251	0.0058275	0.785728	144	4	1.4167
DHPS	4	0.0016332	0.0058605	0.785728	145	3	1.1604
UBXN2A	4	0.0016399	0.0058817	0.785728	146	4	1.1442
ZNF843	4	0.0016407	0.0058841	0.785728	147	3	1.077
CD300LG	4	0.0016537	0.0059265	0.785728	148	2	-1.1848
HNRNPC	4	0.0016577	0.0059383	0.785728	149	4	1.4486
ATP5G1	4	0.001685	0.0060323	0.787283	150	1	0.22509
HOXB1	4	0.0016943	0.0060678	0.787283	151	3	0.8374
STXBP5L	4	0.0017149	0.0061342	0.787283	152	2	0.10215
CETN2	4	0.0017181	0.0061441	0.787283	153	4	0.89397
TXNDC9	4	0.0017277	0.0061844	0.787283	154	2	0.69971
ALG2	3	0.0017305	0.0048823	0.77931	155	1	-3.7928
KIAA0430	4	0.0017384	0.0062199	0.787283	156	4	1.1928
KIZ	4	0.0017437	0.0062381	0.787283	157	4	1.0003
YME1L1	4	0.001751	0.0062632	0.787283	158	4	1.597
ODF2	4	0.0017629	0.0063055	0.787682	159	3	1.2405
CRH	4	0.0017861	0.0063877	0.788337	160	4	1.1375
DAPL1	4	0.0018013	0.006435	0.788337	161	4	0.79069
PARVG	4	0.0018379	0.0065615	0.788337	162	3	1.2028
ISY1-RAB43	4	0.0018404	0.0065724	0.788337	163	3	1.1784
DAG1	4	0.0018408	0.0065733	0.788337	164	4	0.69345
SNRPD3	3	0.0018471	0.0052028	0.781319	165	1	-1.3554
TRPM5	4	0.0018658	0.0066644	0.788788	166	4	1.0329
POSTN	4	0.0018914	0.0067624	0.788788	167	4	0.94367
SMC2	4	0.0018923	0.0067688	0.788788	168	1	-4.0851
HNF1A	4	0.0018944	0.0067771	0.788788	169	4	0.72102
PDCD6IP	4	0.0018968	0.006785	0.788788	170	4	1.3013
DDX51	4	0.0019441	0.006948	0.797058	171	1	-0.45452
ADCY1	4	0.0019457	0.0069524	0.797058	172	3	1.2954
TEX15	4	0.0019511	0.006975	0.797058	173	3	0.76774
TBC1D13	4	0.0019869	0.0071075	0.806281	174	3	1.5849
ZMYM1	4	0.0019983	0.0071444	0.806281	175	3	1.0436
N4BP3	4	0.0020133	0.0072094	0.806281	176	3	0.98301
LGALS9C	4	0.0020174	0.0072241	0.806281	177	4	1.0723
PPWD1	4	0.0020477	0.0073364	0.806281	178	2	0.55397
C1orf195	4	0.0020477	0.0073364	0.806281	179	4	0.83259
IFT80	4	0.0020597	0.0073792	0.806581	180	4	0.88112
MATN1	4	0.0020819	0.0074575	0.80933	181	3	0.95903
CYP2C9	4	0.0021017	0.0075358	0.80933	182	4	0.72949
IGFBP2	4	0.0021103	0.0075624	0.80933	183	3	1.0295
FAM71D	4	0.0021478	0.0077017	0.80933	184	4	1.2815
SUPT16H	4	0.0021513	0.007715	0.80933	185	3	1.2955
LCNL1	4	0.0021566	0.0077322	0.80933	186	3	1.2552
TBCD	4	0.0021618	0.0077509	0.80933	187	2	0.93623
DCN	4	0.0021619	0.0077509	0.80933	188	4	0.98761
WDR64	4	0.0021728	0.0077898	0.80933	189	4	0.89703
CASP9	4	0.0021909	0.0078518	0.80933	190	4	1.0165
PIK3CA	4	0.0021973	0.0078769	0.80933	191	4	1.4828
NUDT21	4	0.0022548	0.0080921	0.82613	192	2	0.70982
SLC22A5	4	0.0022874	0.0081994	0.827492	193	3	1.0816
CBX3	4	0.0023033	0.0082604	0.827492	194	3	1.1642
SETD9	4	0.0023107	0.0082868	0.827492	195	4	0.86094
RPL7	3	0.0023133	0.0064754	0.788337	196	2	1.7747
AP2M1	4	0.0023189	0.0083111	0.827492	197	4	1.1091
ATG2A	4	0.0023498	0.008416	0.833348	198	2	0.73737
HSPE1	3	0.0023522	0.0065852	0.788337	199	1	-1.3554
NINJ2	4	0.0023676	0.0084795	0.833348	200	4	1.0455
KCTD6	4	0.0024017	0.0086011	0.833348	201	4	0.79525
FBXO3	4	0.0024102	0.0086228	0.833348	202	2	-0.32179
IGSF9	4	0.0024162	0.0086488	0.833348	203	4	1.2358
SYT13	4	0.0024294	0.0086951	0.833348	204	4	0.94267
TFG	4	0.002459	0.0088049	0.833348	205	3	1.132
ZNF341	4	0.0024835	0.0088856	0.833348	206	3	1.3965
SERINC5	4	0.0025	0.0089427	0.833348	207	4	0.80154
POLD2	4	0.0025138	0.0089816	0.833348	208	2	-0.73581
SLC9C2	4	0.002525	0.0090225	0.833348	209	4	1.0558
TAS2R9	4	0.0025517	0.0091116	0.833348	210	3	1.0621
PTPRB	4	0.0025547	0.00912	0.833348	211	4	0.79173
POTEJ	4	0.0025656	0.0091598	0.833348	212	2	0.0064104
EEA1	4	0.0025764	0.0091884	0.833348	213	3	1.3448
GABRR2	4	0.002593	0.0092524	0.833348	214	3	1.3337
APEX1	4	0.0026129	0.0093218	0.833348	215	4	0.86295
PTBP1	4	0.0026173	0.009339	0.833348	216	2	0.24137
PIWIL4	4	0.0026187	0.0093425	0.833348	217	3	1.3222
CHMP2A	3	0.0026241	0.0073157	0.806281	218	1	-0.28335
RAB40B	4	0.0026258	0.0093627	0.833348	219	4	0.90312
OR8B3	4	0.0026282	0.0093715	0.833348	220	4	0.80874
MYLK4	4	0.0026332	0.0093848	0.833348	221	3	1.1351
MPI	4	0.0026335	0.0093853	0.833348	222	2	0.96657
PIP5K1A	4	0.0026557	0.0094523	0.833348	223	2	0.36677
SYT12	4	0.0026589	0.0094631	0.833348	224	3	1.138
CTAGE6	4	0.0026691	0.0094887	0.833348	225	1	-0.19791
PGAP2	4	0.0026927	0.0095724	0.833439	226	4	0.78506
RPAP1	4	0.0027209	0.0096669	0.833439	227	2	-0.22116
TFRC	4	0.0027599	0.0098013	0.833439	228	3	1.2884
TOP1MT	4	0.0027727	0.0098495	0.833439	229	4	0.75214
DCTN3	4	0.0027779	0.0098692	0.833439	230	3	0.87694
LEMD1	4	0.0027844	0.0098875	0.833439	231	2	-2.3217
ZCCHC9	4	0.0027919	0.0099135	0.833439	232	3	1.3629
OPRK1	4	0.0028018	0.0099465	0.833439	233	3	0.97628
LSM5	4	0.0028244	0.010024	0.833439	234	2	0.80446
IMPDH1	3	0.0028336	0.0078873	0.80933	235	3	1.6221
CBLB	4	0.0028365	0.010061	0.833439	236	4	0.79029
KIAA1462	4	0.002837	0.010061	0.833439	237	3	1.4084
UBE2G1	4	0.0028384	0.010068	0.833439	238	4	1.076
TNK1	4	0.0028697	0.010174	0.833439	239	3	1.0755
CDK6	4	0.0028762	0.010193	0.833439	240	1	-1.1173
GCHFR	4	0.0028859	0.010234	0.833439	241	4	0.90565
CAPSL	4	0.0029036	0.010284	0.833439	242	3	1.2029
PCBD2	4	0.0029228	0.010351	0.833439	243	3	0.99096
GPM6A	4	0.002924	0.010355	0.833439	244	3	1.0012
STX12	4	0.0029261	0.01036	0.833439	245	2	0.70926
CTDP1	4	0.002928	0.010367	0.833439	246	3	0.85687
MAP3K15	4	0.0029336	0.010388	0.833439	247	3	1.2586
MYCL	4	0.0029361	0.010401	0.833439	248	2	0.78143
TDGF1	4	0.0029602	0.01048	0.836378	249	4	1.0201
MED18	4	0.0029797	0.010543	0.838121	250	2	0.44828
CDC16	4	0.0030315	0.010721	0.845991	251	1	-0.2733
GFRA3	4	0.0030334	0.010726	0.845991	252	4	1.3318
NCOR2	4	0.0030967	0.010944	0.858058	253	3	1.2772
TMEM30A	4	0.0031431	0.011109	0.858058	254	4	1.2515
DHX35	4	0.0031482	0.011128	0.858058	255	3	1.2989
CEND1	4	0.0031507	0.011134	0.858058	256	3	0.92087
OR10J5	4	0.0031868	0.011279	0.858058	257	3	0.71767
SUPT7L	4	0.0031938	0.0113	0.858058	258	4	1.0053
IST1	4	0.0031953	0.011304	0.858058	259	3	1.1598
FAM84B	4	0.0032052	0.011335	0.858058	260	4	1.0807
TCN1	4	0.0032219	0.011393	0.858058	261	3	1.1222
PFKM	4	0.0032252	0.011404	0.858058	262	4	0.85599
LANCL2	4	0.0032385	0.011446	0.858058	263	2	0.63971
CLPSL1	4	0.0032611	0.011534	0.858058	264	3	1.1881
CDCA8	4	0.0032903	0.011626	0.858058	265	2	-1.7416
PICALM	4	0.003297	0.011646	0.858058	266	4	0.67396
FAM135A	4	0.0033035	0.011671	0.858058	267	4	0.64894
QPCT	4	0.003321	0.011726	0.858058	268	4	0.91425
RANBP10	4	0.0033372	0.011781	0.858058	269	4	0.98938
TMC2	4	0.0033662	0.01188	0.858058	270	3	1.4694
KCNK10	4	0.0033751	0.011908	0.858058	271	3	1.3135
KLF3	4	0.0033938	0.01197	0.858058	272	3	0.42771
MFSD2B	4	0.0034179	0.012053	0.858058	273	4	0.95273
FKBP11	4	0.0034208	0.01207	0.858058	274	4	0.89645
KLHL24	4	0.0034252	0.012086	0.858058	275	4	0.90198
MED30	4	0.0034455	0.01215	0.858058	276	1	-0.84209
CSPP1	4	0.0034618	0.012212	0.858058	277	4	0.88366
LPCAT3	4	0.0034686	0.012235	0.858058	278	3	1.0401
PTPRE	4	0.0034759	0.012267	0.858058	279	2	0.70714
PGLYRP3	4	0.0034903	0.012308	0.858058	280	4	0.83151
YTHDF3	4	0.003494	0.012322	0.858058	281	3	0.92263
RUSC2	4	0.0035122	0.01238	0.858058	282	2	0.73263
NFIX	4	0.0035231	0.012414	0.858058	283	3	1.1242
HUS1	4	0.0035304	0.01244	0.858058	284	2	0.65444
CDKL5	4	0.0035427	0.012477	0.858058	285	4	0.61811
VPS16	4	0.0035487	0.012501	0.858058	286	2	0.64834
SQRDL	4	0.003549	0.012501	0.858058	287	2	-0.1043
PCBD1	4	0.0035821	0.012607	0.86206	288	4	1.0158
RSPO1	4	0.0036007	0.012671	0.86206	289	3	0.59331
FGF16	4	0.0036186	0.012727	0.86206	290	4	1.234
TFPT	4	0.003635	0.012789	0.86206	291	3	1.0696
UBR3	4	0.0036525	0.012847	0.86206	292	2	0.39962
USP17L26	4	0.0036631	0.012886	0.86206	293	2	-0.42479
THOC6	4	0.0036668	0.012898	0.86206	294	3	0.96808
BEND7	4	0.0037042	0.013025	0.866288	295	1	-1.2926
SLC15A5	4	0.0037115	0.013051	0.866288	296	3	0.9948
HID1	4	0.0037285	0.013107	0.867102	297	3	1.0583
DNAJC8	4	0.0037559	0.013201	0.870492	298	2	-1.3236
LYG2	4	0.0037943	0.013326	0.872324	299	2	0.69493
SEC24B	4	0.0038512	0.013519	0.872324	300	4	1.1343
C20orf202	4	0.003855	0.013528	0.872324	301	3	1.4096
RRP7A	4	0.0038594	0.013539	0.872324	302	1	-0.36389
SERPIND1	4	0.0038869	0.013629	0.872324	303	3	1.0379
HOXA10	4	0.0038941	0.013652	0.872324	304	3	1.1042
NABP2	4	0.0039111	0.013703	0.872324	305	2	0.32615
IFNGR2	4	0.0039156	0.013719	0.872324	306	4	0.98035
SP4	4	0.0039326	0.013773	0.872324	307	3	1.0427
BAAT	4	0.0039421	0.013809	0.872324	308	3	1.1572
MMD2	4	0.0039461	0.013819	0.872324	309	4	0.88065
ADIG	4	0.0039624	0.013877	0.872324	310	2	0.58082
SP140L	4	0.0039629	0.013879	0.872324	311	1	-0.61401
GFM2	4	0.0039978	0.01401	0.87587	312	3	1.3785
B4GALNT2	4	0.0040081	0.014045	0.87587	313	4	1.4519
TIMM10	4	0.0040146	0.014067	0.87587	314	2	-0.95024
RPS10-NUDT3	3	0.0040217	0.011128	0.858058	315	2	1.1423
MACF1	4	0.004036	0.014137	0.877567	316	2	0.71583
ZNF793	4	0.0040663	0.01424	0.878396	317	2	0.73493
MVB12A	4	0.0040734	0.014266	0.878396	318	4	0.57371
PCDH10	4	0.0040856	0.014301	0.878396	319	4	0.80155
CCL21	4	0.004091	0.014325	0.878396	320	4	0.6872
PIGP	4	0.0041273	0.014444	0.882979	321	3	1.0285
COPS6	4	0.0041498	0.014515	0.882992	322	2	-0.86087
PDXP	4	0.0041697	0.014576	0.882992	323	2	0.065502
RDH14	4	0.0041937	0.014659	0.883531	324	4	0.94351
CES5A	4	0.0042006	0.014686	0.883531	325	3	1.0081
POLA2	4	0.0042215	0.014752	0.883531	326	2	-2.0808
OPTN	4	0.0042701	0.014914	0.884323	327	4	0.54495
NOP16	4	0.004273	0.014921	0.884323	328	2	-1.101
ARPC1A	4	0.0042732	0.014921	0.884323	329	1	-0.29799
EPHA2	4	0.0042866	0.014973	0.884323	330	4	0.7238
ITGBL1	4	0.0043145	0.015059	0.884323	331	4	0.76428
NSA2	4	0.0043249	0.015091	0.884323	332	3	1.1103
DNM2	4	0.0043288	0.015109	0.884323	333	3	0.95961
C9orf139	4	0.0043337	0.015126	0.884323	334	4	0.56426
DCUN1D3	4	0.0043645	0.015223	0.884323	335	4	0.57921
HIST1H1B	4	0.0043766	0.015259	0.884323	336	1	-0.48764
SERPINI2	4	0.0043848	0.015284	0.884323	337	4	0.67112
PEBP4	4	0.0043958	0.015317	0.884323	338	3	1.1573
SLC6A9	4	0.0044061	0.015346	0.884323	339	3	1.0851
TMEM183A	4	0.004457	0.015515	0.888286	340	3	1.2155
AGR3	4	0.0044713	0.015566	0.888286	341	3	0.82834
CPSF3	4	0.00448	0.015594	0.888286	342	2	-1.4964
GABRG2	4	0.0044873	0.015624	0.888286	343	4	0.64405
OLR1	4	0.0045041	0.015677	0.888286	344	3	0.76387
CHRNA5	4	0.0045047	0.015679	0.888286	345	3	0.85338
FAM25C	4	0.0045317	0.015772	0.889661	346	1	-2.8805
DMRT3	4	0.004537	0.015792	0.889661	347	2	0.76468
HDAC1	4	0.0046127	0.016041	0.899159	348	4	0.7238
P4HA2	4	0.0046281	0.016094	0.899159	349	4	0.75827
CDC42EP4	4	0.0046406	0.016136	0.899159	350	2	0.3451
CEMIP	4	0.0046572	0.016188	0.899159	351	3	1.2755
EIF2B1	4	0.0046868	0.016289	0.899159	352	3	0.82283
MRVI1	4	0.0046949	0.016318	0.899159	353	2	0.89938
PAK7	4	0.0046949	0.016318	0.899159	354	4	0.73837
ARHGAP5	4	0.0047385	0.016477	0.900218	355	2	0.50087
SLC35A4	4	0.0047427	0.016497	0.900218	356	4	0.74242
TNFRSF19	4	0.0047784	0.01663	0.900218	357	4	0.74572
C15orf38-AP3S2	4	0.0047902	0.016668	0.900218	358	1	-0.16163
CLCA4	4	0.0047903	0.016669	0.900218	359	3	0.84432
API5	4	0.004839	0.016824	0.900218	360	4	0.62973
MLLT3	4	0.0048419	0.016832	0.900218	361	3	0.54395
KCNMA1	3	0.0048471	0.013385	0.872324	362	3	0.83905
GABRD	4	0.0048501	0.016864	0.900218	363	3	0.9306
ETFB	4	0.0048511	0.01687	0.900218	364	3	0.96628
MYLPF	4	0.004866	0.016911	0.900218	365	3	1.0858
MOCS2	4	0.0048801	0.01696	0.900218	366	4	0.83318
DLGAP4	4	0.0048936	0.017005	0.900218	367	1	-1.169
FAM171A1	4	0.0049118	0.017061	0.900218	368	4	0.5766
MTMR9	4	0.0049243	0.017106	0.900218	369	4	0.61744
WDR73	4	0.0049279	0.017116	0.900218	370	2	0.61491
MYO1A	4	0.0049453	0.017166	0.900218	371	3	1.0992
COL4A3	4	0.00498	0.017279	0.900218	372	4	0.68333
FAU	4	0.004997	0.017327	0.900218	373	2	-1.2286
DPY19L1	4	0.004997	0.017327	0.900218	374	4	0.99841
DLAT	4	0.0050058	0.017356	0.900218	375	4	0.56202
SARDH	4	0.0050128	0.017378	0.900218	376	3	1.1551
LZIC	4	0.0050214	0.017405	0.900218	377	4	0.58489
AIM1L	4	0.0050307	0.017441	0.900218	378	4	0.81326
PLIN2	4	0.0050357	0.017459	0.900218	379	4	1.1146
TBCA	4	0.0050486	0.017501	0.900218	380	2	-0.20736
TRIM49C	4	0.0050747	0.017588	0.901127	381	3	1.2153
LRP2BP	4	0.0050965	0.017666	0.901127	382	3	0.99512
MTMR14	4	0.0051003	0.017678	0.901127	383	1	-0.80803
C10orf32	4	0.0051369	0.017787	0.901127	384	4	0.80228
DNAJC4	4	0.0051459	0.017809	0.901127	385	4	0.79347
QPCTL	4	0.005152	0.017833	0.901127	386	3	0.89185
NMT2	4	0.0052037	0.018019	0.908248	387	2	0.59587
CYP3A7-CYP3A51P	4	0.0052279	0.018093	0.908433	388	4	1.0414
ZNF599	4	0.0052402	0.018138	0.908433	389	4	0.7065
PRDM1	4	0.0052633	0.018218	0.908433	390	2	0.46813
KLHL42	4	0.005307	0.018362	0.908433	391	1	-0.31005
KISS1R	4	0.0053099	0.018369	0.908433	392	3	0.84047
PNCK	4	0.0053164	0.018387	0.908433	393	4	0.56479
CHRNA4	4	0.0053343	0.018447	0.908433	394	4	0.87317
ACVRL1	4	0.0053388	0.018458	0.908433	395	2	0.79751
CPSF4L	4	0.0053594	0.018527	0.908433	396	4	1.2755
FABP9	4	0.0053924	0.018627	0.908433	397	3	0.95747
LILRA1	4	0.0054103	0.018694	0.908433	398	2	0.3134
CKAP5	4	0.0054104	0.018694	0.908433	399	1	-3.3421
DIP2A	4	0.005462	0.018878	0.908433	400	3	0.65322
TGIF2	4	0.0054687	0.018902	0.908433	401	3	1.0063
GBP7	4	0.005476	0.01892	0.908433	402	4	0.58386
KRTAP10-10	4	0.005487	0.018957	0.908433	403	4	0.78787
IL1RN	4	0.0055137	0.019052	0.908433	404	1	-0.418
PDXDC1	4	0.0055365	0.019124	0.908433	405	4	1.0832
ATF6	4	0.0055542	0.019175	0.908433	406	4	0.704
ABCD4	4	0.0055654	0.019207	0.908433	407	4	0.96264
ORC4	4	0.0055683	0.019217	0.908433	408	2	0.82788
PIGO	4	0.0055728	0.019226	0.908433	409	4	0.9029
CTSG	4	0.0055774	0.019246	0.908433	410	2	0.94845
AGO2	4	0.0055838	0.019266	0.908433	411	4	0.69534
OR10A5	4	0.0056114	0.019361	0.908433	412	3	0.94858
LY75	4	0.005617	0.019383	0.908433	413	3	0.97226
SLCO5A1	4	0.0056435	0.019463	0.908433	414	2	0.54764
ATRIP	4	0.005655	0.019498	0.908433	415	3	1.0223
PDZK1IP1	4	0.0056619	0.019524	0.908433	416	3	0.92521
COL7A1	4	0.0056648	0.01953	0.908433	417	4	0.99706
KPNA2	4	0.0056687	0.019546	0.908433	418	2	0.17157
FBXL6	4	0.0056733	0.019561	0.908433	419	3	1.2748
BMP10	4	0.0056793	0.019578	0.908433	420	4	1.1027
FBXO33	4	0.0057169	0.019704	0.908433	421	4	0.60876
SETD1A	4	0.0057204	0.019715	0.908433	422	1	-1.6489
AIDA	4	0.0057215	0.01972	0.908433	423	3	0.91101
RGL1	4	0.0057261	0.019739	0.908433	424	4	0.6649
RBM23	4	0.0058237	0.020052	0.920691	425	3	1.1281
OR8S1	4	0.0058369	0.020097	0.920691	426	4	0.83104
TUSC1	4	0.0058656	0.020197	0.922689	427	4	1.0702
RASAL3	4	0.0058753	0.020232	0.922689	428	2	0.16364
TIMM44	3	0.0058859	0.016145	0.899159	429	3	1.3735
SNTB2	4	0.005902	0.020324	0.924647	430	3	0.95783
OR10H3	4	0.0059141	0.020367	0.924647	431	4	0.64283
Non-Targeting_76932	1	0.0059596	0.0059038	0.785728	432	1	3.2991
NEDD8-MDP1	4	0.0060166	0.020725	0.931255	433	4	0.67027
C1QA	4	0.0060239	0.02075	0.931255	434	3	0.97388
TBPL2	4	0.0060303	0.020779	0.931255	435	1	-0.17114
GNG2	4	0.0060334	0.02079	0.931255	436	4	0.65755
FAM20B	4	0.0060819	0.020944	0.935289	437	3	0.64287
DYNLL1	4	0.0061122	0.021041	0.935289	438	2	0.53392
CIDEB	4	0.0061249	0.021079	0.935289	439	4	0.57282
ZNF529	4	0.0061335	0.021107	0.935289	440	2	0.0088981
TIMM21	4	0.0061545	0.021178	0.935289	441	4	0.76169
VIPR1	4	0.0061598	0.021198	0.935289	442	2	0.86755
TAP2	4	0.0061852	0.021286	0.935289	443	3	0.62807
TM4SF20	4	0.0061916	0.021307	0.935289	444	4	0.85903
CCND3	4	0.006198	0.021324	0.935289	445	3	1.3476
ARRDC4	4	0.0062688	0.021555	0.935289	446	3	1.0267
GRINA	4	0.0062844	0.021595	0.935289	447	3	0.93686
OAF	4	0.0062924	0.021618	0.935289	448	4	0.56668
KTI12	4	0.0063036	0.02165	0.935289	449	2	-1.1278
ADGRF5	4	0.006324	0.021716	0.935289	450	3	0.90827
DUSP13	4	0.0063401	0.021767	0.935289	451	1	-0.78419
FAM50A	4	0.0063564	0.021827	0.935289	452	4	0.79681
USP8	4	0.0063736	0.021878	0.935289	453	3	1.6036
RAB7B	4	0.0063762	0.021891	0.935289	454	3	1.0382
LDLRAD4	4	0.0063915	0.021936	0.935289	455	4	1.2016
GSTA3	4	0.0063917	0.021937	0.935289	456	2	0.23427
NPIPB9	4	0.0063956	0.02195	0.935289	457	2	1.131
SETMAR	4	0.0064102	0.021998	0.935289	458	3	0.96406
CYP2J2	4	0.0064362	0.022081	0.935289	459	4	0.41691
CHMP6	4	0.0064394	0.022089	0.935289	460	2	0.92792
ERV3-1	4	0.0064912	0.022249	0.937147	461	4	0.85151
POLR2B	4	0.006495	0.022264	0.937147	462	3	0.20294
CILP	4	0.0065001	0.022278	0.937147	463	4	0.70035
PXDN	4	0.0065273	0.022373	0.937147	464	3	0.84283
ATP6V0A4	4	0.0065466	0.022435	0.937147	465	2	0.57225
GPC5	4	0.0065887	0.022567	0.937147	466	3	1.0512
FOXJ2	4	0.0065982	0.022598	0.937147	467	2	-1.6375
PRAF2	4	0.0066052	0.022624	0.937147	468	4	0.47694
CHN2	4	0.0066498	0.022776	0.937147	469	4	0.70662
OLFML3	4	0.0066571	0.022798	0.937147	470	4	0.66263
HOMEZ	4	0.0066801	0.022877	0.937147	471	4	0.80078
MTCP1	4	0.0066851	0.022897	0.937147	472	2	0.58419
NOMO3	4	0.0067015	0.022954	0.937147	473	3	0.51892
ITGA5	4	0.0067149	0.022998	0.937147	474	2	0.62663
HIST1H2AL	4	0.0067497	0.023125	0.937147	475	2	0.74134
GRIK5	4	0.0067531	0.023139	0.937147	476	1	0.077598
PLCG2	4	0.0067598	0.023163	0.937147	477	3	1.064
MAGED4	4	0.0067722	0.023205	0.937147	478	3	1.275
F2RL2	4	0.0067846	0.023238	0.937147	479	3	0.96261
GADD45G	4	0.0068047	0.023298	0.937147	480	3	0.65302
ZBTB48	4	0.0068083	0.023311	0.937147	481	4	0.81085
FOXI3	4	0.0068146	0.023328	0.937147	482	2	0.63093
PIGQ	4	0.0068272	0.023361	0.937147	483	3	1.1211
DCSTAMP	4	0.0068521	0.023432	0.937147	484	3	0.86557
CISD3	4	0.0068563	0.023447	0.937147	485	2	0.43487
USP47	4	0.0068793	0.023518	0.937147	486	3	0.98112
C7orf66	4	0.0069233	0.023647	0.937147	487	4	0.47904
WDR89	4	0.0069274	0.023658	0.937147	488	3	0.8113
PIGV	4	0.0069433	0.023707	0.937147	489	4	0.7585
MKLN1	4	0.0069454	0.023711	0.937147	490	3	1.0747
FABP7	4	0.0069595	0.023758	0.937147	491	1	0.0043591
LRRC74A	4	0.0069852	0.02385	0.937147	492	4	0.68799
TMC3	4	0.0070046	0.02392	0.937147	493	4	0.57236
LOC643802	4	0.0070111	0.023938	0.937147	494	2	0.27106
TMEM236	4	0.0070467	0.024046	0.937147	495	2	0.63724
CCDC34	4	0.0070627	0.024099	0.937147	496	3	0.66945
CARKD	4	0.0070664	0.02411	0.937147	497	4	0.64002
CERS6	4	0.007104	0.024245	0.937147	498	3	1.1465
ORAOV1	4	0.0071143	0.024273	0.937147	499	2	-1.3308
ECHDC1	4	0.0071266	0.024322	0.937147	500	4	0.60949
PTGFR	4	0.0071336	0.024345	0.937147	501	4	0.59952
DDB2	4	0.0071477	0.024392	0.937147	502	4	0.85644
ZNF69	4	0.0071607	0.024437	0.937147	503	3	0.99821
ZFP36	4	0.0071659	0.02445	0.937147	504	3	0.63648
ARVCF	4	0.0072154	0.024603	0.937147	505	3	1.1163
GIMD1	4	0.0072175	0.024609	0.937147	506	3	0.9547
KPNA1	4	0.0072273	0.024638	0.937147	507	3	1.1773
AP3B1	4	0.0072618	0.024747	0.937147	508	3	0.84761
HRK	4	0.0072993	0.024872	0.937147	509	4	0.6074
C20orf173	4	0.0073207	0.024936	0.937147	510	3	0.73204
ACAA1	4	0.0073248	0.024952	0.937147	511	3	1.262
OR6M1	4	0.0073324	0.024977	0.937147	512	4	0.71904
NDUFAF2	4	0.0073422	0.02501	0.937147	513	4	0.80657
ZNF565	4	0.0073723	0.025094	0.937147	514	3	0.40015
JUP	4	0.0073837	0.025124	0.937147	515	3	0.81928
NOS1AP	4	0.0074101	0.025213	0.937147	516	4	0.68475
COPE	4	0.0074239	0.025257	0.937147	517	2	-1.3211
ACP1	4	0.0074538	0.025349	0.937147	518	3	0.83329
GSR	4	0.0074643	0.025388	0.937147	519	2	0.8131
PRAMEF6	4	0.0074692	0.025402	0.937147	520	3	1.0877
SPTSSB	4	0.0074755	0.025426	0.937147	521	2	0.40146
CLASP1	4	0.0075009	0.025509	0.937147	522	2	0.4959
MUS81	4	0.0075088	0.025532	0.937147	523	4	0.63338
NUF2	4	0.0075271	0.025586	0.937147	524	1	-0.62554
NEK7	3	0.0075295	0.02046	0.926802	525	2	0.92429
EEF2	4	0.0075787	0.02574	0.937147	526	2	-0.47585
GMPS	4	0.0075849	0.025758	0.937147	527	2	0.99206
EIF4A3	3	0.0076262	0.020707	0.931255	528	1	-4.1503
NPEPPS	4	0.0076624	0.025989	0.937147	529	3	1.2256
QARS	4	0.0076819	0.026044	0.937147	530	1	-4.2643
SFRP5	4	0.0077224	0.026171	0.937147	531	2	0.73306
AMMECR1	4	0.0077277	0.026189	0.937147	532	3	1.0128
RNMT	4	0.0077334	0.026204	0.937147	533	2	-1.8861
FNDC4	4	0.0077377	0.026213	0.937147	534	4	0.61916
MSH5	4	0.0077437	0.026236	0.937147	535	3	0.97259
PSKH2	4	0.007785	0.026368	0.937147	536	3	0.96906
ZC3H10	4	0.0078104	0.026453	0.937147	537	4	0.6767
VPS37B	4	0.007811	0.026457	0.937147	538	3	0.84744
MAGEA6	4	0.0078144	0.026473	0.937147	539	3	1.2516
EXT1	4	0.0078224	0.026494	0.937147	540	3	1.0059
FARP2	4	0.007829	0.026514	0.937147	541	2	0.32
ATRN	4	0.0078366	0.026542	0.937147	542	2	0.66424
ERGIC2	3	0.0078686	0.021346	0.935289	543	3	0.9547
FBXL16	4	0.0078701	0.026646	0.937147	544	3	1.14
SHISA8	4	0.0078794	0.026673	0.937147	545	4	0.42961
NPS	4	0.0078808	0.026679	0.937147	546	4	0.88999
RASSF1	4	0.0078882	0.026705	0.937147	547	2	0.12587
DLG4	4	0.0078997	0.026742	0.937147	548	3	1.0645
PRAMEF15	4	0.007918	0.026806	0.937147	549	3	0.85424
TAF5	4	0.0079397	0.026862	0.937147	550	1	0.032633
ZBTB7A	4	0.0079524	0.026906	0.937147	551	3	0.74555
SPATA31A7	4	0.0080279	0.02715	0.937147	552	2	0.52516
ZFP69	4	0.0080387	0.027182	0.937147	553	2	0.63987
GLT8D1	4	0.0080429	0.027195	0.937147	554	1	0.12538
GPHB5	4	0.0080496	0.027215	0.937147	555	4	0.75983
CHSY3	4	0.0080658	0.027267	0.937147	556	2	0.75818
SCAF1	4	0.0080744	0.027297	0.937147	557	3	1.1281
LTB4R2	4	0.0080803	0.027317	0.937147	558	4	0.56801
JMJD8	4	0.0080814	0.02732	0.937147	559	4	0.98178
TCEB3CL2	4	0.0080944	0.027367	0.937147	560	1	-0.045809
KAAG1	4	0.0080976	0.027379	0.937147	561	3	1.023
CHST14	4	0.0080976	0.027379	0.937147	562	4	1.194
ZNF117	4	0.0081092	0.027408	0.937147	563	3	0.92442
NUTF2	3	0.0081294	0.022009	0.935289	564	2	0.33102
GSTO2	4	0.0081307	0.027474	0.937147	565	4	0.78227
TRMT2A	4	0.008146	0.027529	0.937147	566	3	0.72558
SMC6	4	0.0081469	0.027531	0.937147	567	4	0.74307
CTRB2	4	0.0081545	0.027553	0.937147	568	3	0.99414
LEFTY2	4	0.0081615	0.027574	0.937147	569	3	1.3189
MOSPD2	4	0.0081934	0.027675	0.937147	570	4	0.74272
TARS	4	0.0081976	0.027693	0.937147	571	2	0.096171
ST5	4	0.0082073	0.027726	0.937147	572	2	0.53469
XYLT1	4	0.0082125	0.027742	0.937147	573	4	0.92448
CALCA	4	0.0082423	0.027835	0.937147	574	4	1.2886
AP3D1	4	0.0082491	0.027861	0.937147	575	2	0.17149
PCDHA1	4	0.0082676	0.027921	0.937147	576	2	0.47335
ZFC3H1	4	0.0082704	0.027931	0.937147	577	3	1.1647
EME1	4	0.0082785	0.027955	0.937147	578	3	1.0506
GGTLC1	4	0.0082845	0.027973	0.937147	579	3	1.0413
APOBEC3H	4	0.0082915	0.027999	0.937147	580	3	0.92566
Non-Targeting_77287	1	0.0082942	0.0082545	0.827492	581	1	1.6026
CDC37	4	0.0083007	0.028024	0.937147	582	1	-4.1559
PPAPDC1A	4	0.0083151	0.028069	0.937147	583	3	0.83205
AP2S1	4	0.008317	0.028078	0.937147	584	2	0.6782
ZBTB45	4	0.008339	0.028147	0.937147	585	2	-2.4608
FAM102B	4	0.0083564	0.0282	0.937147	586	4	0.94236
MTCH1	4	0.0083776	0.028272	0.937147	587	2	0.46715
MSRB3	4	0.0084038	0.028349	0.937147	588	2	0.48947
DYNC2LI1	4	0.0084305	0.028432	0.937147	589	4	0.46796
OR5AU1	4	0.0084384	0.028462	0.937147	590	4	0.8561
SSU72	4	0.0084553	0.028518	0.937147	591	1	-4.3622
ARHGEF38	4	0.0084828	0.028599	0.937147	592	4	1.0681
DUSP18	4	0.0085007	0.028658	0.937147	593	4	0.76479
MPPED1	4	0.0085075	0.02868	0.937147	594	3	0.74979
KLF14	4	0.0085152	0.0287	0.937147	595	4	0.72714
CREM	4	0.0085261	0.028741	0.937147	596	4	0.87234
KCNG4	4	0.0085328	0.028757	0.937147	597	2	0.50567
TRAF5	4	0.0085507	0.028818	0.937147	598	3	1.0618
KAT7	3	0.008555	0.023082	0.937147	599	1	-0.92294
RANBP6	4	0.0085633	0.02885	0.937147	600	4	0.75322
FGF21	4	0.0085692	0.028873	0.937147	601	4	0.58197
RRP9	4	0.00861	0.02901	0.937147	602	3	0.91909
HIC1	4	0.0086205	0.029042	0.937147	603	3	0.89036
LUC7L3	4	0.0086374	0.029103	0.937147	604	3	1.5361
Non-Targeting_76715	1	0.0086444	0.0086129	0.833348	605	1	1.4136
TMEM182	3	0.0086587	0.023337	0.937147	606	3	0.95499
ZNF460	4	0.0086615	0.029186	0.937147	607	3	0.51024
OR7A17	4	0.0086867	0.029274	0.937147	608	4	0.52552
STK36	4	0.0086911	0.029289	0.937147	609	4	0.69644
KCNMB3	4	0.0086955	0.029303	0.937147	610	4	0.83749
ZNF644	4	0.0087131	0.029361	0.937147	611	3	1.253
FOXR1	4	0.0087177	0.029374	0.937147	612	4	0.51858
SLC22A13	4	0.0087393	0.029442	0.937147	613	4	1.2231
C1orf146	4	0.0087646	0.029526	0.937147	614	2	0.63345
ZCWPW2	4	0.00878	0.029582	0.937147	615	4	0.77427
NBPF10	4	0.0087856	0.029603	0.937147	616	3	1.7898
FAM9B	4	0.0088161	0.029699	0.937147	617	2	-0.92087
CDH26	4	0.0088307	0.029736	0.937147	618	4	0.6726
ASB8	4	0.0088397	0.029758	0.937147	619	4	0.7528
FOXJ1	4	0.0088616	0.029824	0.937147	620	3	1.0756
MFSD10	4	0.0088689	0.029847	0.937147	621	4	1.057
TM9SF3	4	0.0088788	0.029873	0.937147	622	3	0.92192
RNF166	4	0.0088862	0.029894	0.937147	623	4	0.5839
NIT2	4	0.0088877	0.029897	0.937147	624	4	0.94446
SRGAP2B	4	0.0088934	0.029915	0.937147	625	2	-0.032588
RPP38	4	0.0088934	0.029915	0.937147	626	1	0.1495
OR6C75	4	0.008933	0.030044	0.93913	627	3	1.2391
GRIP1	4	0.0089609	0.030136	0.93913	628	3	1.21
WWP1	4	0.0089666	0.030155	0.93913	629	2	0.11481
GOLGA8A	4	0.0089701	0.030165	0.93913	630	3	1.0865
SDHC	4	0.0090223	0.030333	0.94245	631	2	-1.7153
SLC35F5	4	0.0090312	0.030365	0.94245	632	4	0.53321
TIGAR	3	0.0090868	0.024433	0.937147	633	3	1.4727
SUPV3L1	4	0.009112	0.030617	0.946412	634	4	1.1054
FPR1	4	0.0091444	0.03072	0.946412	635	3	1.0151
RPL7A	3	0.0091739	0.024667	0.937147	636	2	0.49024
SCAPER	4	0.0091768	0.03083	0.946412	637	3	0.59374
TECPR2	4	0.0091872	0.030855	0.946412	638	4	0.90253
AURKB	4	0.0092017	0.03091	0.946412	639	3	1.3645
FSD1	4	0.0092428	0.031037	0.946412	640	4	1.0013
RHBDD2	4	0.0092479	0.031053	0.946412	641	3	0.95606
NUP107	4	0.0092799	0.031154	0.946412	642	2	0.15061
PGAM4	4	0.0093172	0.031283	0.946412	643	4	0.72801
MAGED4B	4	0.0093311	0.031321	0.946412	644	3	1.0724
POLR1D	4	0.0093314	0.031322	0.946412	645	2	0.56517
NLRC3	4	0.0093343	0.031328	0.946412	646	4	0.69773
GTF2A2	4	0.0093348	0.031332	0.946412	647	2	0.35475
LEUTX	4	0.009382	0.031493	0.946412	648	3	0.98027
PSMD4	4	0.0093829	0.031495	0.946412	649	1	-0.52812
RPA1	4	0.0094104	0.031577	0.946412	650	4	1.1198
PRSS45	4	0.0094344	0.031648	0.946412	651	4	0.62917
ARV1	4	0.0094367	0.031653	0.946412	652	2	0.90285
SPPL2B	4	0.0094454	0.031683	0.946412	653	2	0.21314
ODF3	4	0.009474	0.031772	0.946412	654	3	0.8923
CAND2	4	0.0094859	0.031814	0.946412	655	2	0.35103
AIFM2	4	0.0095035	0.03187	0.946412	656	3	1.161
PSD	4	0.0095305	0.031955	0.946412	657	4	0.91258
CYP24A1	4	0.0095374	0.031978	0.946412	658	3	0.6602
ABHD17B	4	0.0095391	0.031985	0.946412	659	2	0.32591
TTYH2	4	0.0095528	0.032029	0.946412	660	4	0.82372
IRF2BP1	4	0.0095627	0.032059	0.946412	661	3	1.1519
HTRA3	4	0.009575	0.032105	0.946412	662	4	0.61849
SNX22	4	0.0095845	0.032131	0.946412	663	4	0.61323
DDI2	4	0.009595	0.032163	0.946412	664	3	0.76758
CD69	4	0.009639	0.032316	0.946412	665	3	0.73861
CLPP	4	0.0096404	0.032321	0.946412	666	1	-1.98
TMOD2	4	0.0096805	0.032448	0.946412	667	3	1.294
USP50	4	0.0096898	0.032474	0.946412	668	4	0.65072
OR4F5	4	0.0096919	0.032483	0.946412	669	3	0.64025
TRMT10C	4	0.0096935	0.032491	0.946412	670	3	1.1198
EPHX4	4	0.0097434	0.032654	0.946412	671	1	-0.74565
CYB5D1	4	0.0097514	0.032678	0.946412	672	3	0.7542
FHL5	4	0.0097525	0.032682	0.946412	673	4	0.57451
GABRA6	4	0.009756	0.03269	0.946412	674	3	0.88714
SCARA3	4	0.0097638	0.032714	0.946412	675	4	0.67484
NUP85	4	0.0097949	0.032817	0.946412	676	1	-4.168
ARRDC1	4	0.0098168	0.032886	0.946412	677	3	0.87107
METTL2A	4	0.0098286	0.032929	0.946412	678	3	0.66928
PVRL1	4	0.0098346	0.032943	0.946412	679	2	0.59456
LKAAEAR1	4	0.0098381	0.032954	0.946412	680	4	0.82812
SYS1	4	0.0098464	0.032976	0.946412	681	1	-3.5459
PSMD12	4	0.0098644	0.033034	0.946412	682	2	-0.6756
GORASP2	4	0.0098872	0.033102	0.946995	683	3	0.78829
SDC2	4	0.0099494	0.033298	0.949955	684	2	0.70485
DIRAS1	4	0.0099586	0.033328	0.949955	685	4	0.80965
PROCA1	4	0.0099635	0.033347	0.949955	686	4	0.57009
XAGE5	4	0.0099959	0.033449	0.950642	687	2	0.49708
CCDC22	4	0.010001	0.033465	0.950642	688	3	0.78699
PSMD14	4	0.010027	0.033554	0.951829	689	3	0.86013
KLHL32	4	0.010068	0.033689	0.953349	690	3	0.7255
VPS37A	4	0.010087	0.033745	0.953349	691	3	1.1848
MTOR	4	0.010104	0.033797	0.953349	692	3	1.1957
TRIM10	4	0.010104	0.033798	0.953349	693	3	1.2285
ZNF100	3	0.010139	0.027159	0.937147	694	3	0.69129
AP3M1	4	0.010147	0.03393	0.95573	695	4	0.81293
PIGW	4	0.010196	0.034083	0.957185	696	3	1.188
FXYD2	4	0.010198	0.034092	0.957185	697	3	0.79698
TAZ	4	0.010207	0.034124	0.957185	698	1	-4.7774
C6orf52	4	0.010226	0.03418	0.957343	699	4	0.692
PSMD2	4	0.010258	0.034297	0.957343	700	2	0.43219
CBFB	4	0.010268	0.034323	0.957343	701	3	0.84283
KHK	4	0.01031	0.034469	0.957343	702	2	-0.16874
CACNG1	4	0.010322	0.03451	0.957343	703	2	0.5228
FAM175B	4	0.010328	0.03453	0.957343	704	3	0.79237
KIF1BP	4	0.010347	0.034599	0.957343	705	3	1.0788
DCPS	4	0.010358	0.034634	0.957343	706	3	1.289
SLC22A9	4	0.010358	0.034634	0.957343	707	3	1.1772
GBE1	4	0.010365	0.034653	0.957343	708	3	0.80635
SMAD5	4	0.010392	0.034743	0.957738	709	4	1.1779
BUD31	4	0.010413	0.034817	0.957738	710	1	-2.4103
SERPINA7	4	0.010416	0.034829	0.957738	711	4	0.59784
BTBD9	4	0.010426	0.034858	0.957738	712	3	0.94826
ARL2	4	0.010464	0.03498	0.958474	713	2	-1.0278
RLN2	4	0.010556	0.035277	0.959611	714	4	0.72869
LBHD1	4	0.010567	0.035309	0.959611	715	3	0.43848
CIZ1	4	0.010586	0.035367	0.959611	716	3	0.77358
OLIG2	4	0.010592	0.035387	0.959611	717	2	0.12302
OR1D5	4	0.010619	0.035465	0.959611	718	2	0.48501
GPN3	3	0.010635	0.028438	0.937147	719	3	1.34
CCDC14	4	0.010635	0.035521	0.959611	720	2	0.81438
TRPV5	4	0.010647	0.035557	0.959611	721	3	0.96736
RPA4	4	0.010651	0.035567	0.959611	722	3	0.94463
DPP10	4	0.01066	0.035598	0.959611	723	4	0.43764
PFDN4	4	0.010669	0.035619	0.959611	724	4	0.54588
NT5C3A	4	0.01067	0.035623	0.959611	725	2	0.058401
ODF1	4	0.010706	0.035721	0.959611	726	3	0.94176
ADGRE1	4	0.010714	0.035742	0.959611	727	4	0.63332
CDH10	4	0.010722	0.035771	0.959611	728	2	0.40404
CNPY3	4	0.010759	0.035884	0.96085	729	3	0.88784
MBLAC1	4	0.010773	0.035927	0.96085	730	2	0.55785
BMS1	4	0.010802	0.036034	0.961922	731	2	0.30904
SPATA3	4	0.010815	0.03607	0.961922	732	3	0.94173
TTC9	4	0.010831	0.036114	0.961922	733	4	0.48344
TRIM43	4	0.010846	0.036158	0.961922	734	3	1.0696
ZNF33A	4	0.010873	0.036243	0.962901	735	4	0.47908
OTOP2	4	0.010927	0.036405	0.964272	736	2	-1.0979
TMEM5	4	0.010929	0.036407	0.964272	737	3	0.80507
MOV10	4	0.01094	0.036441	0.964272	738	3	1.0419
GCH1	4	0.010963	0.036501	0.964272	739	4	0.89181
GOLGA8J	4	0.010979	0.036546	0.964272	740	1	-2.2574
S100P	4	0.010994	0.036598	0.964272	741	3	0.69106
BOLA2	4	0.011015	0.036662	0.964272	742	2	0.58355
AAGAB	4	0.011019	0.036678	0.964272	743	3	0.92747
RABL2A	4	0.011082	0.03687	0.968042	744	1	0.036641
HINFP	3	0.011097	0.029616	0.937147	745	2	1.7994
ALDH1B1	4	0.011133	0.037036	0.970944	746	2	0.47592
CLHC1	4	0.011161	0.037121	0.970944	747	4	0.58525
DPYS	4	0.011166	0.037132	0.970944	748	2	0.70507
LRP2	4	0.011185	0.037191	0.970944	749	2	0.26998
NOL11	4	0.011198	0.037226	0.970944	750	3	1.0608
ELF3	4	0.011211	0.03727	0.970944	751	4	0.61061
Non-Targeting_77333	1	0.011225	0.011153	0.858058	752	1	1.4038
CLDN16	4	0.011229	0.037318	0.970944	753	3	0.9137
C8orf33	4	0.011287	0.037502	0.971601	754	3	1.2714
LPPR2	4	0.011288	0.037505	0.971601	755	2	-0.064894
ABCB9	4	0.011305	0.037565	0.971601	756	3	1.0505
BPIFB6	4	0.011308	0.03757	0.971601	757	4	0.93163
NFASC	4	0.011313	0.037585	0.971601	758	4	0.66098
KRTAP9-2	4	0.011339	0.037668	0.972165	759	3	0.61408
HSPA1L	4	0.011353	0.037714	0.972165	760	3	0.88746
ACRC	4	0.011379	0.0378	0.972165	761	3	0.90198
GOT2	4	0.011422	0.037933	0.973619	762	4	0.8336
COL22A1	4	0.011442	0.037995	0.973619	763	3	0.47395
SLC16A11	4	0.011484	0.038116	0.973619	764	4	0.57738
FN3KRP	4	0.011488	0.038127	0.973619	765	3	1.051
STAR	4	0.011502	0.038163	0.973619	766	4	0.41791
SIN3A	4	0.011541	0.038298	0.973619	767	4	1.0146
SPDYA	4	0.011545	0.038309	0.973619	768	3	0.68968
MASP2	4	0.011556	0.03834	0.973619	769	4	0.67188
ZNF571	4	0.01158	0.038416	0.973619	770	4	0.92728
SELO	4	0.011596	0.038468	0.973619	771	1	-0.31728
MYO1G	4	0.011618	0.038533	0.973619	772	4	0.69784
ADCY3	3	0.011629	0.030931	0.946412	773	2	1.3688
FBXL21	4	0.011653	0.03864	0.973619	774	3	0.91639
RBBP6	4	0.011699	0.03879	0.973619	775	1	-2.289
RERG	4	0.01171	0.038819	0.973619	776	4	0.74711
EPDR1	4	0.011728	0.038871	0.973619	777	3	1.0166
SUN1	4	0.01175	0.038947	0.973619	778	3	0.89838
IGSF5	4	0.011761	0.038981	0.973619	779	3	0.96409
AVP	4	0.011772	0.039019	0.973619	780	4	0.85021
ADGRD1	3	0.011787	0.031314	0.946412	781	2	1.3257
OR52D1	4	0.011796	0.039088	0.973619	782	4	0.45713
SPINK9	4	0.011798	0.039092	0.973619	783	3	0.74854
OR1D2	4	0.011802	0.039101	0.973619	784	2	-0.39329
MROH5	4	0.011831	0.039194	0.973619	785	4	0.51967
NOM1	4	0.011853	0.03927	0.973619	786	2	-2.069
SYT17	4	0.011866	0.039304	0.973619	787	4	0.69932
SLAMF8	4	0.011905	0.039425	0.973619	788	3	1.1848
TRPC4	4	0.011905	0.039425	0.973619	789	1	-0.40555
NRBF2	4	0.011937	0.039523	0.973619	790	4	0.78635
ZDHHC15	4	0.011949	0.039558	0.973619	791	3	0.73913
PPP1R1C	4	0.012	0.03972	0.973619	792	4	0.75581
NOS1	4	0.012007	0.03974	0.973619	793	2	0.31368
USP6NL	4	0.012009	0.039746	0.973619	794	3	0.94219
ACOT12	4	0.012027	0.039803	0.973619	795	3	1.0072
TAF13	4	0.012083	0.039973	0.973619	796	4	0.66654
TSPAN1	4	0.01211	0.040056	0.973619	797	3	0.83763
IL20RB	4	0.01211	0.040057	0.973619	798	3	0.6506
SPRR2G	4	0.012111	0.040057	0.973619	799	4	0.55575
PGLYRP4	4	0.012121	0.040087	0.973619	800	3	0.86516
SPRYD3	4	0.012157	0.040199	0.973619	801	4	1.0178
GPX7	4	0.012159	0.040201	0.973619	802	2	0.52946
KCNA4	4	0.012166	0.040225	0.973619	803	4	0.41941
LONRF1	4	0.012178	0.040264	0.973619	804	2	0.60983
ARMC3	4	0.012261	0.040528	0.973619	805	4	0.69855
OGDHL	4	0.012264	0.040538	0.973619	806	3	0.97893
TRABD2B	4	0.012265	0.04054	0.973619	807	2	-0.13773
TSPYL6	4	0.012271	0.040558	0.973619	808	4	0.66277
FNIP1	4	0.012284	0.040611	0.973619	809	2	0.7095
ATG4A	4	0.012313	0.040694	0.973619	810	4	0.58758
DPM2	4	0.012337	0.040779	0.973619	811	2	0.89471
CDKN2B	4	0.012363	0.040851	0.973619	812	2	0.38086
POLR2I	4	0.012367	0.040866	0.973619	813	3	0.83694
FXR2	4	0.01241	0.040994	0.973619	814	3	0.94711
NIN	4	0.012419	0.041022	0.973619	815	1	-0.19819
FOLR2	4	0.012424	0.041042	0.973619	816	4	0.37592
CNIH2	4	0.012428	0.041053	0.973619	817	3	0.79032
POFUT1	4	0.012432	0.041072	0.973619	818	4	0.49815
MARVELD1	4	0.012452	0.041137	0.973619	819	3	0.62959
KCNMB4	4	0.012456	0.041147	0.973619	820	2	0.53741
MYL12B	4	0.01247	0.041184	0.973619	821	3	0.8098
TRIM74	4	0.012471	0.041185	0.973619	822	4	0.43462
SMAGP	4	0.012476	0.041201	0.973619	823	4	0.5715
TIGD7	4	0.012488	0.041238	0.973619	824	4	0.53029
Non-Targeting_76826	1	0.012496	0.012417	0.858058	825	1	1.2543
NELFB	4	0.012507	0.041298	0.973619	826	3	1.2284
OR11H12	4	0.012513	0.041314	0.973619	827	4	0.74484
OR2F1	4	0.012515	0.041322	0.973619	828	4	0.44941
CLEC9A	4	0.01252	0.041338	0.973619	829	4	0.61014
C9orf142	4	0.012522	0.041341	0.973619	830	1	-0.46832
EXOC3L1	4	0.012523	0.041342	0.973619	831	2	-0.0046537
SC5D	4	0.012571	0.04148	0.974391	832	3	0.93512
UBR4	4	0.012624	0.041648	0.974391	833	4	0.95098
FSHB	4	0.012627	0.041653	0.974391	834	3	0.64735
HDHD1	4	0.01266	0.04175	0.974391	835	4	0.56065
RABL6	4	0.012744	0.041999	0.974391	836	4	0.77533
RGPD4	4	0.01275	0.042022	0.974391	837	3	0.87269
PGPEP1	4	0.012752	0.042029	0.974391	838	4	0.48495
GTF2A1L	4	0.012761	0.042066	0.974391	839	3	1.1806
ATP11B	4	0.012761	0.042066	0.974391	840	3	0.86293
SCN8A	4	0.012777	0.042122	0.974391	841	2	0.6252
GGT5	4	0.012778	0.042128	0.974391	842	3	0.61106
PHRF1	4	0.012786	0.042146	0.974391	843	4	0.45683
ZBED6	4	0.012797	0.042176	0.974391	844	3	0.72902
BFAR	4	0.01283	0.04226	0.974391	845	1	-0.63601
CDA	4	0.012831	0.042261	0.974391	846	3	1.0442
C17orf47	4	0.012838	0.042286	0.974391	847	4	0.6309
ZNF746	4	0.012859	0.042348	0.974391	848	4	0.639
DPM1	4	0.012861	0.042357	0.974391	849	4	0.93157
C15orf41	4	0.012881	0.042419	0.974391	850	3	0.37875
SRD5A3	4	0.012892	0.042458	0.974391	851	2	0.47017
ANKEF1	4	0.012898	0.042478	0.974391	852	3	0.82181
MUC13	4	0.012927	0.042568	0.974391	853	4	0.63189
PROZ	4	0.012931	0.042582	0.974391	854	4	0.53916
TTLL3	4	0.012933	0.042586	0.974391	855	2	0.37533
RFPL4A	4	0.012966	0.042683	0.975076	856	3	0.98366
Non-Targeting_76881	1	0.012976	0.012902	0.86206	857	1	1.5313
TFR2	4	0.012984	0.042746	0.975076	858	1	-0.37333
B4GALT6	4	0.013026	0.042874	0.975076	859	4	0.5583
SARNP	4	0.013028	0.042877	0.975076	860	3	0.89034
FAM98B	4	0.013087	0.043043	0.975076	861	1	-0.47472
FAM103A1	4	0.013101	0.04309	0.975076	862	3	1.0778
ZNF212	4	0.013138	0.043193	0.975076	863	2	0.78548
TSSK1B	4	0.013153	0.043238	0.975076	864	3	1.0447
HEPACAM2	4	0.013156	0.043247	0.975076	865	4	0.54739
EGFLAM	4	0.013157	0.043248	0.975076	866	3	0.8862
GLDN	4	0.013166	0.043274	0.975076	867	3	0.95941
NMB	4	0.013177	0.043301	0.975076	868	3	1.0222
CSF2RA	4	0.013189	0.043343	0.975076	869	2	0.025076
TIMM17B	4	0.013227	0.04345	0.976376	870	4	1.0478
DPF3	4	0.013241	0.043499	0.976391	871	2	-0.099501
DTD1	3	0.013254	0.034979	0.958474	872	3	0.89858
KLF17	4	0.013267	0.043571	0.976532	873	4	0.68552
MXRA7	4	0.013292	0.043652	0.976532	874	1	0.046074
PLBD1	4	0.013334	0.043772	0.976532	875	4	0.48808
THAP6	4	0.013344	0.043804	0.976532	876	2	0.31997
RSPH3	4	0.013347	0.043814	0.976532	877	4	0.80485
SPESP1	4	0.013369	0.043882	0.976532	878	4	0.85266
IL22	4	0.013403	0.043989	0.976532	879	3	1.1551
VPS18	4	0.013412	0.044012	0.976532	880	4	0.97215
AHI1	4	0.013437	0.044089	0.976532	881	4	0.61647
TSSC4	4	0.013446	0.044117	0.976532	882	3	0.44632
TMC8	4	0.013498	0.044276	0.976532	883	1	-4.1166
MTFR2	4	0.013513	0.044325	0.976532	884	3	0.86204
SEC11A	4	0.013515	0.044328	0.976532	885	4	0.48404
C19orf43	4	0.013527	0.044364	0.976532	886	2	0.47326
DOCK9	4	0.013546	0.044428	0.976532	887	3	0.85725
MT3	4	0.013549	0.044439	0.976532	888	2	0.18856
XAGE1B	4	0.013576	0.044526	0.976532	889	4	0.66371
CCDC103	4	0.013593	0.044578	0.976532	890	4	0.55072
SPC24	4	0.0136	0.044602	0.976532	891	2	-0.95943
LCN9	4	0.013628	0.044685	0.976532	892	4	0.67672
GRIK1	4	0.013629	0.044689	0.976532	893	3	1.0477
NACA	4	0.013652	0.044758	0.976532	894	1	-1.9827
SRPX	4	0.013663	0.0448	0.976532	895	4	0.34189
PPP1R12B	4	0.013665	0.044805	0.976532	896	2	0.26674
DEFB114	4	0.013676	0.044835	0.976532	897	4	0.48097
Non-Targeting_77249	1	0.01369	0.013587	0.872324	898	1	1.2168
MANBAL	4	0.013703	0.044927	0.976532	899	4	0.71324
ZNF316	4	0.013742	0.045048	0.976532	900	2	0.31075
ABO	4	0.013782	0.045165	0.976532	901	4	0.94477
AP3S2	4	0.013794	0.045207	0.976532	902	2	0.79551
SPTBN1	4	0.013812	0.045268	0.976532	903	3	0.64064
PLEKHG3	4	0.013812	0.045269	0.976532	904	4	1.086
CAV2	4	0.013857	0.045411	0.976532	905	1	-0.63473
MFSD8	4	0.013873	0.045461	0.976532	906	3	1.1371
DCTN2	4	0.013888	0.045504	0.976532	907	2	0.53461
C22orf39	4	0.013908	0.04556	0.976532	908	2	0.015073
GADL1	4	0.013948	0.045681	0.976532	909	3	0.72354
ITGA9	4	0.013968	0.045752	0.976532	910	4	0.66998
FN1	4	0.013977	0.045777	0.976532	911	4	0.6182
BTN2A2	4	0.014001	0.045855	0.976532	912	3	0.63702
GTF3C6	4	0.014011	0.04588	0.976532	913	1	-0.14353
TRPT1	4	0.014022	0.045907	0.976532	914	2	0.50727
FOXD4L5	4	0.014029	0.045928	0.976532	915	4	0.7757
FAM46D	4	0.01404	0.045963	0.976532	916	3	0.81237
GPC2	4	0.014057	0.046026	0.976532	917	2	0.7043
FUK	4	0.014064	0.046048	0.976532	918	4	0.71455
DTX1	4	0.014096	0.046155	0.976532	919	3	1.03
CT55	4	0.014102	0.046168	0.976532	920	4	0.60398
EID1	4	0.014112	0.046197	0.976532	921	4	0.69063
HDAC8	4	0.014114	0.046202	0.976532	922	3	0.6488
RGPD5	4	0.014152	0.046328	0.976532	923	3	0.91274
UBA2	4	0.014165	0.046365	0.976532	924	2	0.405
OPN4	4	0.014176	0.046406	0.976532	925	2	0.33068
C4B	4	0.014193	0.046451	0.976532	926	4	0.53817
PROP1	4	0.014195	0.046456	0.976532	927	4	0.42137
TRIM55	4	0.014216	0.046518	0.976532	928	4	0.59994
RBM42	4	0.014247	0.046623	0.976532	929	4	0.65134
ADAMTS10	4	0.014247	0.046624	0.976532	930	3	1.0326
DCDC1	4	0.014265	0.04668	0.976532	931	4	0.67926
ATP8B2	4	0.014268	0.046688	0.976532	932	1	-0.10531
PRR5L	4	0.014287	0.046744	0.976532	933	4	0.55481
CHCHD1	4	0.014319	0.046833	0.976532	934	2	0.20157
FCRL4	4	0.014363	0.046977	0.976532	935	3	0.8408
POLR3C	3	0.014366	0.037778	0.972165	936	1	-1.5599
SKIV2L	4	0.014368	0.046994	0.976532	937	3	0.91292
GALNT3	4	0.014369	0.046996	0.976532	938	4	0.5981
ELAVL4	4	0.014375	0.047019	0.976532	939	4	0.62806
SPINT2	4	0.014414	0.047136	0.976532	940	4	0.77877
SPRY3	4	0.014421	0.047157	0.976532	941	4	0.41007
RAB5C	4	0.014422	0.047159	0.976532	942	2	-0.50403
IFI16	4	0.014453	0.047254	0.976532	943	3	0.77471
ZC3HAV1	4	0.014455	0.047264	0.976532	944	4	0.7859
MS4A1	4	0.014462	0.047286	0.976532	945	4	0.5086
DNAJC22	4	0.014473	0.047321	0.976532	946	2	0.62925
CASC3	4	0.014475	0.047324	0.976532	947	4	0.71989
CSF3	4	0.014496	0.047395	0.976532	948	3	0.81838
SOSTDC1	4	0.014517	0.047462	0.976532	949	3	0.72568
IL4R	4	0.014524	0.047481	0.976532	950	1	-1.1613
RPLP0	4	0.014546	0.047553	0.976532	951	2	-0.41774
PAM16	4	0.014576	0.047627	0.976532	952	1	-3.0773
PIGX	4	0.014607	0.047717	0.976532	953	4	0.75632
VIMP	4	0.014613	0.047731	0.976532	954	4	0.93948
KRTAP20-2	4	0.014627	0.047781	0.976532	955	3	0.54101
ADAMTS8	4	0.014653	0.047857	0.976532	956	3	0.84938
C2orf47	4	0.014657	0.047867	0.976532	957	4	0.46967
Non-Targeting_76958	1	0.014675	0.01457	0.882992	958	1	1.1795
CAPZB	4	0.014678	0.047938	0.976532	959	1	-4.3787
GLOD5	4	0.014691	0.047981	0.976532	960	3	0.68847
PSMC4	4	0.014729	0.048086	0.976532	961	1	-4.0906
UFM1	4	0.014734	0.048098	0.976532	962	4	0.95061
CSRNP2	3	0.014752	0.038754	0.973619	963	2	1.4729
SNRPA	4	0.014754	0.048162	0.976532	964	3	1.2507
PDE6C	4	0.014778	0.048236	0.976532	965	4	0.51697
HOXD13	4	0.014781	0.048241	0.976532	966	1	-0.57513
TMSB15B	4	0.01479	0.048268	0.976532	967	3	0.75184
ACTR5	4	0.014808	0.048336	0.976532	968	4	0.65127
TRMT5	4	0.014818	0.048371	0.976532	969	2	0.19343
TMPPE	4	0.014826	0.048396	0.976532	970	2	-0.6484
FAM134C	4	0.014833	0.048414	0.976532	971	2	0.47529
Non-Targeting_76949	1	0.014857	0.014761	0.883531	972	1	1.336
CDH6	4	0.014861	0.048508	0.976532	973	3	0.77177
CCDC77	4	0.014878	0.048572	0.976532	974	3	0.94833
KLK12	4	0.014905	0.04866	0.976532	975	2	-0.059697
DESI1	4	0.014911	0.048678	0.976532	976	4	0.65088
LY6D	4	0.014912	0.04868	0.976532	977	2	0.47345
POLRMT	3	0.014913	0.039126	0.973619	978	2	1.3523
EDEM2	4	0.014961	0.048824	0.976532	979	4	0.913
SNF8	4	0.014977	0.048874	0.976532	980	2	-2.1994
CTDNEP1	4	0.014986	0.048907	0.976532	981	3	0.79529
CTPS2	4	0.015001	0.048958	0.976532	982	3	0.9625
SNRPC	4	0.015037	0.049076	0.976532	983	1	-1.4108
PPP6C	4	0.015041	0.049092	0.976532	984	4	1.2316
CLN5	4	0.015057	0.049135	0.976532	985	2	0.52413
TMEM130	4	0.015069	0.049175	0.976532	986	4	0.48032
B4GALT7	4	0.015072	0.049178	0.976532	987	3	0.95914
PILRB	4	0.015084	0.049211	0.976532	988	3	0.99917
YBEY	4	0.015088	0.049222	0.976532	989	4	0.73014
C9orf9	4	0.015089	0.049223	0.976532	990	2	0.36191
RBMS3	4	0.015136	0.049372	0.976532	991	3	0.71324
CHMP5	4	0.01514	0.049387	0.976532	992	3	0.89508
RCE1	4	0.015164	0.049447	0.976532	993	4	0.64528
NPTX2	4	0.015191	0.049516	0.976532	994	3	1.0183
ZNF286A	4	0.015191	0.049516	0.976532	995	2	-0.56894
TSTD2	4	0.015209	0.049569	0.976532	996	4	0.6456
CYP1B1	4	0.015224	0.04961	0.976532	997	3	0.95202
SLC35G1	4	0.015233	0.049634	0.976532	998	4	0.82033
FEZ2	4	0.015242	0.049659	0.976532	999	2	0.5759
TMEM47	4	0.015268	0.049731	0.976532	1000	4	0.507
SCARF2	4	0.015294	0.04981	0.976532	1001	1	-0.42037
ATP8A2	4	0.015308	0.049861	0.976532	1002	4	0.84371
PRPS2	4	0.015344	0.049963	0.976532	1003	3	0.87452
LRRC31	4	0.015345	0.049973	0.976532	1004	1	-0.63393
CST9	4	0.015358	0.050014	0.976532	1005	3	0.76223
RABIF	4	0.015358	0.050015	0.976532	1006	4	0.79458
CLEC4A	4	0.015389	0.050103	0.976532	1007	2	0.58116
PDK2	4	0.015396	0.050126	0.976532	1008	2	0.49778
URAD	4	0.015437	0.050253	0.976532	1009	4	0.34395
RMND5B	4	0.015441	0.050265	0.976532	1010	4	0.81696
SP5	4	0.015448	0.050284	0.976532	1011	1	-0.076713
AGO1	4	0.015466	0.050341	0.976532	1012	2	0.5839
PALM3	4	0.01549	0.050429	0.976532	1013	3	0.81292
METTL7B	4	0.01551	0.050482	0.976532	1014	3	0.99154
RABEP1	4	0.015538	0.050571	0.976532	1015	3	0.79452
NEO1	4	0.01555	0.050609	0.976532	1016	2	0.14694
NAA25	4	0.015601	0.050764	0.976532	1017	3	1.1761
CCL8	4	0.015617	0.050818	0.976532	1018	3	0.94784
KRTAP1-4	4	0.015638	0.050881	0.976532	1019	4	0.66331
F5	4	0.015659	0.050952	0.976532	1020	4	0.67938
XRRA1	4	0.01567	0.050979	0.976532	1021	3	0.95259
RHOBTB2	4	0.015673	0.050991	0.976532	1022	3	0.95292
SLC13A3	4	0.015695	0.051061	0.976532	1023	2	-1.6233
IFT81	4	0.015703	0.051091	0.976532	1024	3	0.90592
LRIT1	4	0.015704	0.051093	0.976532	1025	2	-0.41965
HS3ST3A1	4	0.015706	0.051101	0.976532	1026	2	0.52633
FEN1	3	0.015713	0.041101	0.973619	1027	2	1.3923
PLA1A	4	0.015737	0.051194	0.976532	1028	3	0.80718
KNDC1	4	0.015751	0.051242	0.976532	1029	3	0.89312
TATDN1	4	0.015755	0.051258	0.976532	1030	4	0.9075
RAG2	4	0.015755	0.05126	0.976532	1031	3	0.53011
TICRR	4	0.015776	0.051328	0.976532	1032	3	1.338
PLGRKT	4	0.015822	0.051456	0.976532	1033	4	0.53402
CREB5	4	0.015858	0.051576	0.976532	1034	1	-0.97637
INPP5E	4	0.015873	0.05163	0.976532	1035	2	0.2664
RABGEF1	4	0.015895	0.051697	0.976532	1036	2	0.79576
UNCX	4	0.015902	0.051721	0.976532	1037	4	0.64921
PCDHGA7	4	0.015909	0.051738	0.976532	1038	1	-0.30559
TMEM50A	4	0.015918	0.051762	0.976532	1039	4	0.37604
FBLN1	4	0.015921	0.051772	0.976532	1040	4	0.65589
MTMR4	4	0.015925	0.051785	0.976532	1041	3	0.7944
ZNF473	4	0.015927	0.051794	0.976532	1042	4	0.44352
PDE4C	4	0.015934	0.051813	0.976532	1043	3	1.1023
NDUFAB1	4	0.015955	0.051885	0.976532	1044	2	0.75035
PPP6R1	4	0.01596	0.051907	0.976532	1045	1	-3.6241
CCBE1	4	0.01601	0.052047	0.976532	1046	4	0.54421
ILKAP	4	0.016021	0.052085	0.976532	1047	3	0.83635
ZNF26	4	0.016029	0.052105	0.976532	1048	2	0.50364
TCF24	4	0.016033	0.052116	0.976532	1049	4	1.0878
EFNB3	4	0.016046	0.052163	0.976532	1050	4	0.51898
ZNF433	4	0.016063	0.05221	0.976532	1051	3	0.92644
GLOD4	4	0.016089	0.052296	0.976532	1052	3	0.8201
MPL	4	0.016104	0.052335	0.976532	1053	3	0.71402
RFC5	4	0.016114	0.052362	0.976532	1054	3	1.1011
SHC2	4	0.016127	0.052391	0.976532	1055	3	0.86487
AMH	4	0.016152	0.052461	0.976701	1056	4	0.53666
JAK2	4	0.016187	0.052553	0.976701	1057	2	0.62369
NUDT10	4	0.016199	0.052586	0.976701	1058	4	0.45353
WDR20	4	0.016201	0.052594	0.976701	1059	3	0.58368
MED19	4	0.016224	0.05266	0.977024	1060	3	0.98268
ZACN	4	0.016269	0.052804	0.977065	1061	3	0.77594
ZSCAN31	4	0.016271	0.052808	0.977065	1062	3	0.84022
CD46	4	0.016284	0.05285	0.977065	1063	2	0.66109
EPM2AIP1	4	0.016313	0.05293	0.977065	1064	3	1.0228
FAM160B1	4	0.016317	0.052942	0.977065	1065	4	0.51776
CHRNA10	4	0.016345	0.053022	0.977065	1066	3	0.72553
MKRN1	4	0.016355	0.053055	0.977065	1067	4	0.67961
FAM208A	4	0.01637	0.053102	0.977065	1068	2	0.53278
R3HDM4	4	0.016382	0.053136	0.977065	1069	2	0.45597
GNA11	4	0.016401	0.053196	0.977065	1070	3	0.80623
PAFAH1B3	4	0.016401	0.053196	0.977065	1071	3	1.0277
AMER1	3	0.016426	0.042871	0.975076	1072	2	0.34505
TSPAN2	4	0.016443	0.053324	0.9779	1073	2	0.495
HES3	4	0.016473	0.053408	0.9779	1074	3	0.50904
DBX2	4	0.016478	0.053418	0.9779	1075	3	0.91047
EIF2AK4	4	0.016503	0.053493	0.9779	1076	2	0.57327
KRT73	4	0.016511	0.053523	0.9779	1077	3	1.0538
TACO1	4	0.016524	0.053572	0.9779	1078	2	-0.36425
C12orf4	4	0.016557	0.053677	0.9779	1079	4	0.37941
CX3CR1	4	0.016558	0.053678	0.9779	1080	3	0.91361
PPP3CC	4	0.016567	0.053699	0.9779	1081	4	0.59451
DNM1L	4	0.016575	0.053728	0.9779	1082	2	-0.05712
CGREF1	4	0.016624	0.053886	0.978998	1083	3	0.85164
FOXD4	4	0.01664	0.053933	0.978998	1084	2	0.68984
FAM200B	4	0.016644	0.053946	0.978998	1085	3	0.87546
BST2	4	0.016662	0.053998	0.978998	1086	4	0.82531
BET1L	4	0.016673	0.054032	0.978998	1087	3	1.0542
NXT2	4	0.016738	0.05421	0.980576	1088	4	0.51811
TNFRSF11A	4	0.016739	0.054216	0.980576	1089	2	0.34076
PRRC1	4	0.01678	0.054339	0.981266	1090	2	0.68621
CBFA2T2	4	0.016803	0.054401	0.981266	1091	4	0.5173
RFPL4AL1	4	0.016807	0.054409	0.981266	1092	3	0.93803
YWHAZ	3	0.016811	0.043801	0.976532	1093	3	0.56538
CCT7	4	0.016831	0.054487	0.981266	1094	1	-2.2163
TANK	4	0.016834	0.054499	0.981266	1095	4	0.53722
PCID2	4	0.016922	0.054746	0.983	1096	2	-1.2339
ODC1	4	0.016934	0.054784	0.983	1097	3	1.0387
NUDT13	4	0.016934	0.054784	0.983	1098	1	0.12082
C15orf27	4	0.016957	0.054854	0.983	1099	3	0.99316
C9orf116	4	0.017019	0.055042	0.983	1100	4	1.0444
IMP4	4	0.017036	0.05509	0.983	1101	2	0.76605
ELK3	4	0.017045	0.055117	0.983	1102	2	0.61046
HAS3	4	0.017046	0.055121	0.983	1103	3	0.79743
SOAT1	4	0.01706	0.055166	0.983	1104	2	0.37649
PTGES3	4	0.017084	0.055229	0.983	1105	3	0.72556
KIRREL2	4	0.017087	0.05524	0.983	1106	2	0.315
TUBB4B	4	0.017139	0.055395	0.983	1107	3	1.2023
FNDC8	4	0.017142	0.055405	0.983	1108	4	0.6625
PREX2	4	0.017151	0.055428	0.983	1109	3	0.94481
SEC14L6	4	0.017159	0.055456	0.983	1110	4	0.56585
METTL20	4	0.017176	0.055503	0.983	1111	2	0.51397
SLC39A14	4	0.017181	0.055523	0.983	1112	4	0.65802
NOVA1	4	0.017214	0.055621	0.983065	1113	3	1.453
GBA2	4	0.017216	0.055625	0.983065	1114	4	0.72982
Non-Targeting_76613	1	0.017217	0.017196	0.900218	1115	1	1.1995
CIDEA	4	0.017241	0.055709	0.983386	1116	2	-0.089717
KLHL23	4	0.017261	0.055768	0.983386	1117	2	0.70918
TLCD2	4	0.017276	0.055813	0.983386	1118	2	-0.073847
FAM65C	4	0.017327	0.05598	0.983386	1119	4	0.51589
RBMXL2	4	0.017346	0.056033	0.983386	1120	3	0.89574
MTMR11	4	0.017372	0.056099	0.983386	1121	3	0.91229
ENPP1	4	0.017377	0.056109	0.983386	1122	2	0.5289
NPR3	4	0.017395	0.056163	0.983386	1123	2	-0.20041
ADGRG3	4	0.017402	0.056182	0.983386	1124	3	0.85857
DMD	4	0.01741	0.056201	0.983386	1125	3	0.82323
PIWIL1	4	0.017423	0.056248	0.983386	1126	3	0.7285
AS3MT	4	0.017428	0.056262	0.983386	1127	3	1.1058
PBX1	4	0.017439	0.05629	0.983386	1128	3	0.97817
ZNF691	4	0.017476	0.056395	0.983386	1129	4	0.31076
TOMM34	4	0.017497	0.056452	0.983386	1130	1	-0.7281
TMEM200C	4	0.017523	0.056529	0.983386	1131	3	0.93999
PRR12	4	0.017534	0.056561	0.983386	1132	4	0.38915
TMEM231	4	0.017548	0.056601	0.983386	1133	2	0.26398
SEC23IP	4	0.017556	0.056628	0.983386	1134	3	1.0772
ST3GAL1	4	0.017581	0.056709	0.983386	1135	4	0.85182
CLDN5	4	0.017599	0.056758	0.983386	1136	2	-0.21716
PCDH7	4	0.017651	0.056893	0.983386	1137	1	-0.034187
TMEM98	4	0.017663	0.05693	0.983386	1138	3	1.0759
C20orf85	4	0.017678	0.056973	0.983386	1139	3	0.90859
ZBTB20	4	0.017702	0.057037	0.983386	1140	2	0.26537
IPO4	4	0.017753	0.05719	0.983386	1141	2	-0.28352
KLHDC7B	4	0.017789	0.057296	0.983386	1142	4	0.8191
NCL	4	0.017804	0.05734	0.983386	1143	2	-2.3741
Non-Targeting_77215	1	0.017814	0.017775	0.901127	1144	1	1.2437
ZBTB7C	4	0.01782	0.057389	0.983386	1145	4	0.66243
UBE2H	4	0.017835	0.057424	0.983386	1146	3	1.0052
FAM19A3	4	0.017845	0.057446	0.983386	1147	2	0.62302
CHFR	4	0.017855	0.057477	0.983386	1148	3	0.37588
NHP2	4	0.017865	0.0575	0.983386	1149	4	1.1491
RPS6KA3	4	0.017904	0.057616	0.983386	1150	3	0.60115
LAMTOR5	4	0.017905	0.057622	0.983386	1151	4	0.40464
DDX25	4	0.017947	0.057742	0.983386	1152	4	0.49456
STX1A	4	0.017955	0.057761	0.983386	1153	3	0.72129
TMX2	4	0.017958	0.057769	0.983386	1154	1	-0.66125
C1QTNF8	4	0.01801	0.057916	0.983386	1155	2	0.5688
SMPX	4	0.018034	0.057983	0.983386	1156	4	0.56541
PRR21	4	0.018039	0.057997	0.983386	1157	4	0.5158
ACTL6A	4	0.01806	0.058067	0.983386	1158	2	0.22659
UGT1A10	4	0.018096	0.058169	0.983386	1159	4	0.81506
SLC9A3R1	4	0.018105	0.058196	0.983386	1160	3	0.84555
ZNF365	4	0.018105	0.058199	0.983386	1161	4	0.45006
RELN	4	0.018108	0.058204	0.983386	1162	4	0.42263
UGGT2	4	0.01812	0.058237	0.983386	1163	4	0.51529
C15orf39	4	0.01816	0.058358	0.983386	1164	3	0.82793
PSMC3IP	4	0.018162	0.058368	0.983386	1165	1	-1.0673
COL11A1	4	0.018212	0.058506	0.983386	1166	3	0.79415
PIGA	4	0.018214	0.058512	0.983386	1167	2	0.3237
C17orf78	4	0.018228	0.058549	0.983386	1168	3	0.78659
SMARCD3	4	0.018231	0.058559	0.983386	1169	3	1.1105
INSL6	4	0.018265	0.058659	0.983386	1170	1	0.017702
IL1RAP	4	0.018309	0.05879	0.983386	1171	4	0.52528
NAA10	4	0.018316	0.058812	0.983386	1172	2	-0.78024
INO80D	4	0.018327	0.058842	0.983386	1173	4	0.81933
LYPD6B	4	0.018343	0.058891	0.983386	1174	2	0.50408
PUS10	4	0.018367	0.058966	0.983386	1175	3	0.76578
KIF17	4	0.018399	0.059077	0.983386	1176	4	0.59893
CWF19L1	4	0.018463	0.059276	0.983386	1177	4	0.59028
GFRA1	4	0.018521	0.05944	0.983386	1178	2	0.24004
FSTL1	4	0.018524	0.059451	0.983386	1179	4	0.44383
GDI1	4	0.018532	0.059473	0.983386	1180	4	0.3562
C15orf40	4	0.018572	0.059591	0.983386	1181	3	0.81211
SLC16A4	4	0.018579	0.059614	0.983386	1182	3	0.81739
MKI67	4	0.018636	0.059768	0.983386	1183	4	0.79229
TECTB	4	0.018654	0.059821	0.983386	1184	2	0.69672
DDA1	4	0.018678	0.059883	0.983386	1185	2	0.40335
SPINK1	4	0.018681	0.059891	0.983386	1186	4	0.58936
PRAMEF8	4	0.018715	0.059985	0.983386	1187	4	1.0554
ACSL6	4	0.018721	0.059996	0.983386	1188	3	0.88412
RTL1	4	0.018725	0.060008	0.983386	1189	3	1.1251
OR2G6	4	0.018725	0.06001	0.983386	1190	3	0.66659
LHX6	4	0.018749	0.060068	0.983386	1191	4	0.37762
CENPL	4	0.018776	0.060138	0.983386	1192	3	0.91595
DHX32	4	0.018846	0.060337	0.983386	1193	2	0.47296
FSTL4	4	0.018863	0.060389	0.983386	1194	3	0.88423
C14orf119	4	0.018879	0.060436	0.983386	1195	2	0.6441
WDR44	4	0.018879	0.060436	0.983386	1196	3	0.81571
SPRY2	4	0.018895	0.060487	0.983386	1197	3	0.95626
MAP1LC3B2	4	0.01893	0.060584	0.983386	1198	3	0.97094
C12orf75	4	0.018951	0.060647	0.983386	1199	3	1.0207
LOC100506388	4	0.018955	0.06066	0.983386	1200	3	0.86059
SLC37A4	4	0.019022	0.060857	0.983386	1201	3	0.68977
SLC35A5	4	0.019024	0.060861	0.983386	1202	4	0.7659
TMEM225	4	0.019029	0.060875	0.983386	1203	4	0.76735
MTG2	4	0.019032	0.060879	0.983386	1204	3	0.80019
MYO18A	4	0.019045	0.060921	0.983386	1205	4	0.55382
BMPER	4	0.019052	0.060943	0.983386	1206	4	0.59498
OR51F2	4	0.019094	0.061066	0.983386	1207	4	0.50297
SLC25A25	4	0.019109	0.061104	0.983386	1208	2	-0.70972
P2RX4	4	0.019118	0.061136	0.983386	1209	3	1.0088
HK1	4	0.019141	0.061196	0.983386	1210	3	0.86105
FPR3	4	0.019142	0.061199	0.983386	1211	3	0.7478
BPY2C	4	0.019153	0.061228	0.983386	1212	2	0.37
WNT10A	4	0.019158	0.061242	0.983386	1213	3	1.1677
OR52N4	4	0.01917	0.061282	0.983386	1214	2	0.59533
PDIA6	4	0.019172	0.061285	0.983386	1215	3	1.0853
Non-Targeting_76506	1	0.019189	0.019159	0.908433	1216	1	1.0875
TUBB8	3	0.019199	0.049686	0.976532	1217	3	1.7285
TWF2	4	0.019202	0.061368	0.983386	1218	3	0.63488
UBE2L6	4	0.019226	0.061444	0.983386	1219	2	0.48828
TRIM13	4	0.019237	0.061477	0.983386	1220	1	-0.15294
CCKBR	4	0.019243	0.061501	0.983386	1221	4	0.89009
THPO	4	0.019251	0.061524	0.983386	1222	2	0.65818
BCAP29	4	0.019281	0.061622	0.983386	1223	4	0.50317
UBQLN4	4	0.019288	0.061645	0.983386	1224	2	0.26417
SLC24A3	4	0.019316	0.061739	0.983386	1225	2	0.56791
KHDRBS1	4	0.019325	0.061762	0.983386	1226	3	1.0603
PCDHB9	4	0.019339	0.061801	0.983386	1227	2	0.30163
OR4X1	4	0.019371	0.061898	0.983386	1228	3	0.80206
ERCC1	4	0.019375	0.061909	0.983386	1229	3	1.053
LOC339862	4	0.019377	0.061914	0.983386	1230	4	0.30764
SMC1A	4	0.01939	0.061944	0.983386	1231	2	0.36097
FNBP1L	4	0.019404	0.061984	0.983386	1232	4	0.51391
EIF4EBP1	4	0.019414	0.062013	0.983386	1233	2	0.7465
AP1M2	4	0.019419	0.062026	0.983386	1234	4	0.33796
MAP3K12	3	0.01942	0.050203	0.976532	1235	3	0.78978
ARAP2	4	0.019438	0.062078	0.983386	1236	3	0.89624
AAMDC	4	0.019441	0.062085	0.983386	1237	1	-0.66736
ZSCAN22	4	0.019462	0.062148	0.983386	1238	3	0.8721
ZFYVE27	4	0.019465	0.062154	0.983386	1239	4	0.63639
POLDIP3	4	0.019472	0.062175	0.983386	1240	3	0.80219
MT1H	4	0.019479	0.062198	0.983386	1241	3	0.8895
FAM217B	4	0.019492	0.062238	0.983386	1242	1	-0.57912
PLEKHG4B	4	0.019536	0.062352	0.983386	1243	3	0.77859
ANKFY1	4	0.019543	0.062367	0.983386	1244	2	0.8889
PRMT9	4	0.019574	0.062453	0.983386	1245	4	0.82877
GBX1	4	0.019577	0.06246	0.983386	1246	4	0.8176
SLC38A6	4	0.019585	0.062481	0.983386	1247	3	0.89029
C14orf166	4	0.019594	0.062506	0.983386	1248	3	0.58178
ACER1	4	0.019618	0.062567	0.983386	1249	3	1.0287
RHNO1	4	0.019643	0.062643	0.983386	1250	2	0.24923
APLP1	4	0.019646	0.062653	0.983386	1251	1	-0.034734
PLEKHS1	4	0.019651	0.062666	0.983386	1252	3	0.84537
NRP1	4	0.019659	0.062693	0.983386	1253	4	0.6502
NFX1	4	0.019697	0.062806	0.983386	1254	1	-0.69163
MBTD1	4	0.019707	0.062839	0.983386	1255	3	0.82235
TIMMDC1	4	0.019748	0.062956	0.983386	1256	2	0.41427
CAPN12	4	0.019797	0.063108	0.983386	1257	3	1.0473
LYPD2	4	0.019816	0.063163	0.983386	1258	4	0.61278
CXorf57	4	0.01982	0.063175	0.983386	1259	3	1.0115
PTGES3L	4	0.01985	0.063262	0.983386	1260	2	0.0061533
TAF1L	4	0.019858	0.063287	0.983386	1261	4	0.96816
PPIAL4D	4	0.019873	0.063335	0.983386	1262	2	0.84002
C11orf53	4	0.019895	0.063408	0.983386	1263	3	0.87221
FAM25A	4	0.019938	0.063532	0.983386	1264	4	0.71239
C5orf38	4	0.019939	0.063534	0.983386	1265	2	0.61968
LETM1	4	0.019947	0.063555	0.983386	1266	3	1.3065
INPP5B	4	0.019961	0.063594	0.983386	1267	3	1.0989
HIST1H1A	4	0.019986	0.06366	0.983386	1268	3	1.0161
TOR1B	4	0.019988	0.063665	0.983386	1269	3	0.90483
BARHL2	4	0.019997	0.063686	0.983386	1270	2	0.62138
OR5P3	4	0.020003	0.063704	0.983386	1271	2	-0.1984
PRKX	4	0.020046	0.063824	0.983386	1272	2	0.43629
LRRC3B	4	0.020054	0.063838	0.983386	1273	2	0.062265
KPNA5	4	0.020062	0.063856	0.983386	1274	3	0.87419
NTF3	4	0.020088	0.063938	0.983386	1275	3	0.88297
TUBB1	4	0.020157	0.064128	0.983386	1276	1	-1.6899
ADRA2A	4	0.020173	0.064175	0.983386	1277	4	0.46983
FAM43B	4	0.020208	0.06427	0.983386	1278	2	-0.44173
PHOSPHO2	4	0.020259	0.06441	0.983386	1279	1	-0.7783
LARP4B	4	0.02031	0.064566	0.983386	1280	2	0.3321
SEPT14	4	0.020314	0.064575	0.983386	1281	4	0.39604
CCDC110	4	0.020329	0.064617	0.983386	1282	3	0.6916
KCNJ11	4	0.020354	0.064693	0.983386	1283	3	0.71808
BRIX1	4	0.020361	0.064714	0.983386	1284	3	0.61838
PHLPP2	4	0.020362	0.064718	0.983386	1285	3	0.756
MATR3	4	0.020378	0.064764	0.983386	1286	3	1.0543
STAT5A	4	0.020379	0.064765	0.983386	1287	3	1.0043
SLC16A14	4	0.020399	0.064824	0.983386	1288	3	0.88793
ASIC4	4	0.020412	0.064855	0.983386	1289	2	-0.017475
TET2	4	0.02043	0.064911	0.983386	1290	3	0.81848
PCDHGA5	4	0.020437	0.064929	0.983386	1291	3	0.86613
CDC42SE1	4	0.020438	0.064936	0.983386	1292	4	0.88618
SUN2	4	0.020455	0.064983	0.983386	1293	4	0.56527
MTM1	4	0.020463	0.065005	0.983386	1294	2	-0.37169
OR11G2	4	0.020497	0.065109	0.983386	1295	4	0.39548
RAB9A	4	0.020528	0.0652	0.983386	1296	4	0.37345
USP17L2	4	0.020565	0.0653	0.983386	1297	1	-0.33353
RAB43	4	0.02057	0.065313	0.983386	1298	4	0.52932
CLRN1	4	0.020604	0.065424	0.983386	1299	3	0.7861
IYD	4	0.020616	0.065462	0.983386	1300	3	0.7255
REXO1	4	0.020625	0.06548	0.983386	1301	3	0.69745
ZNF213	4	0.020656	0.065561	0.983386	1302	4	0.56942
GART	4	0.020667	0.065595	0.983386	1303	2	0.45115
ETAA1	4	0.020718	0.065742	0.983386	1304	4	0.82259
RGS2	4	0.02074	0.065796	0.983386	1305	4	0.40414
C1orf159	4	0.020747	0.065819	0.983386	1306	3	0.96731
ITPR1	4	0.020806	0.06599	0.983386	1307	3	1.1043
ITM2B	4	0.020821	0.06604	0.983386	1308	3	0.53213
MYH1	4	0.02086	0.066158	0.983386	1309	3	0.99173
ANKRD55	4	0.020873	0.066197	0.983386	1310	3	0.87813
GYS1	4	0.020903	0.066274	0.983386	1311	4	0.82957
RDH13	4	0.020922	0.066334	0.983386	1312	4	0.76965
MAFK	4	0.020923	0.066336	0.983386	1313	2	-0.54135
RMND5A	4	0.02094	0.066389	0.983386	1314	4	0.5896
MLEC	4	0.020949	0.066417	0.983386	1315	3	0.98723
TACR1	4	0.020966	0.066463	0.983386	1316	2	0.34317
ZC3H6	4	0.021008	0.066588	0.983386	1317	2	0.67184
DUSP28	4	0.021013	0.066595	0.983386	1318	3	1.0503
WFDC13	4	0.021016	0.066606	0.983386	1319	4	0.69595
HGF	4	0.021025	0.066629	0.983386	1320	3	0.773
CLDN15	4	0.021039	0.066664	0.983386	1321	4	0.83296
SELL	4	0.021053	0.066705	0.983386	1322	4	0.6413
OR4K17	4	0.021076	0.066771	0.983386	1323	1	-0.81119
CRAT	4	0.021088	0.066803	0.983386	1324	4	0.56396
OSBPL3	4	0.021093	0.066818	0.983386	1325	2	0.69583
DYRK2	4	0.021158	0.067021	0.983386	1326	4	0.60375
ABCC6	4	0.021169	0.067052	0.983386	1327	2	0.55368
CARD11	4	0.021178	0.067078	0.983386	1328	3	0.558
HBE1	4	0.021183	0.067091	0.983386	1329	3	0.641
GALT	4	0.021186	0.067098	0.983386	1330	4	0.672
CD34	4	0.021186	0.0671	0.983386	1331	3	0.93845
GPR137C	4	0.021213	0.067165	0.983386	1332	3	0.72859
ZNF669	4	0.021237	0.067235	0.983386	1333	2	0.47553
SNX29	4	0.021255	0.067287	0.983386	1334	3	0.84557
PVALB	4	0.02129	0.067385	0.983386	1335	4	0.49254
HVCN1	4	0.021322	0.067473	0.983386	1336	3	0.98834
OSBPL9	4	0.021339	0.067514	0.983386	1337	2	0.072469
SACM1L	4	0.021382	0.067637	0.983386	1338	2	0.44306
SLC25A23	4	0.021388	0.067648	0.983386	1339	3	0.68407
SHKBP1	4	0.021397	0.067672	0.983386	1340	3	0.94886
A2ML1	4	0.021414	0.067724	0.983386	1341	3	0.93251
TP73	4	0.021417	0.067733	0.983386	1342	4	0.54586
RAD9A	4	0.021433	0.067776	0.983386	1343	1	-2.1789
CCR8	4	0.021475	0.067897	0.983386	1344	4	0.666
ACTN1	4	0.021476	0.067898	0.983386	1345	2	0.028786
MAP4K4	4	0.021484	0.067924	0.983386	1346	2	0.40727
MORF4L2	4	0.021485	0.067925	0.983386	1347	3	0.67811
ARPP19	4	0.02151	0.068004	0.983386	1348	4	0.90581
LPIN3	4	0.021535	0.068082	0.983386	1349	2	0.59899
RAI2	4	0.021561	0.068151	0.983386	1350	2	0.42388
KIAA0020	4	0.02157	0.068172	0.983386	1351	2	0.3054
TCTE3	4	0.021612	0.068287	0.983386	1352	4	0.39172
CCDC146	4	0.02162	0.068308	0.983386	1353	3	0.85092
CATSPERD	4	0.02163	0.068341	0.983386	1354	4	0.44449
CASS4	4	0.021633	0.068351	0.983386	1355	4	0.3766
MLLT11	4	0.021637	0.06836	0.983386	1356	3	0.75507
SLC8A1	4	0.021643	0.06838	0.983386	1357	4	0.39504
ADAMTSL4	4	0.021662	0.068437	0.983386	1358	4	0.40124
TMEM37	4	0.021681	0.068486	0.983386	1359	3	0.7913
KIF5A	4	0.021681	0.068488	0.983386	1360	2	0.62161
SRSF6	4	0.021688	0.068511	0.983386	1361	1	-2.8221
FAM212B	4	0.021691	0.068519	0.983386	1362	4	0.58131
SPRY4	4	0.02174	0.068658	0.983386	1363	1	-0.60326
MSMP	4	0.021758	0.068715	0.983386	1364	2	0.79405
LOC100130880	4	0.021759	0.068716	0.983386	1365	3	0.64777
CMTR2	4	0.021777	0.068766	0.983386	1366	4	0.61878
LRRC4B	4	0.021822	0.068889	0.983386	1367	4	0.64755
TFIP11	4	0.021855	0.068982	0.983386	1368	4	0.60648
PRAMEF4	4	0.021862	0.069002	0.983386	1369	4	0.5326
OPALIN	4	0.021867	0.069017	0.983386	1370	3	0.92288
HSPA8	4	0.021879	0.069048	0.983386	1371	3	0.81017
USP15	4	0.021889	0.069078	0.983386	1372	4	0.67112
OR52N1	4	0.021893	0.069088	0.983386	1373	1	-1.2011
SLC41A3	4	0.021944	0.069234	0.983386	1374	1	-0.58777
CSAG1	4	0.021951	0.069252	0.983386	1375	4	0.34185
KCND2	4	0.02197	0.069317	0.983386	1376	4	0.43462
PARD6A	4	0.021981	0.069345	0.983386	1377	3	0.71887
HIP1	4	0.021983	0.069348	0.983386	1378	4	0.60467
DEF8	4	0.021991	0.069372	0.983386	1379	2	0.18184
EIF3D	4	0.021995	0.069382	0.983386	1380	1	-3.6119
SRCIN1	4	0.021999	0.069396	0.983386	1381	2	0.41357
S100A9	4	0.022046	0.069532	0.983386	1382	3	0.48103
LGALS9B	4	0.022051	0.069549	0.983386	1383	2	0.17045
TCTEX1D1	4	0.02206	0.069573	0.983386	1384	4	0.48395
DUSP1	4	0.022063	0.069582	0.983386	1385	4	0.61223
RPL29	4	0.022096	0.069674	0.983386	1386	4	1.0462
NUDT16L1	4	0.022146	0.069825	0.983386	1387	2	0.62633
PAFAH1B1	4	0.022148	0.069829	0.983386	1388	3	0.47085
DNAJC10	4	0.022185	0.069942	0.983386	1389	4	0.36903
C1RL	4	0.022194	0.069964	0.983386	1390	2	0.58178
ABHD2	4	0.022221	0.070035	0.983386	1391	4	0.6308
FUT9	4	0.022224	0.07004	0.983386	1392	4	0.36769
KLRD1	4	0.022233	0.070061	0.983386	1393	3	0.7256
TAF8	4	0.02225	0.07011	0.983386	1394	3	0.92033
GPD2	4	0.022301	0.070256	0.983386	1395	2	0.25514
RALGDS	4	0.022331	0.070344	0.983386	1396	3	0.91171
MUSTN1	4	0.022332	0.070346	0.983386	1397	4	0.70594
ABCB6	4	0.02235	0.070405	0.983386	1398	3	0.82198
IFT140	4	0.022434	0.070628	0.983386	1399	4	0.3917
BEND4	4	0.022443	0.070654	0.983386	1400	4	0.38435
C6orf99	4	0.022446	0.070658	0.983386	1401	4	0.43081
DNAJC30	4	0.022454	0.070683	0.983386	1402	1	-0.7594
STOML3	4	0.022455	0.070684	0.983386	1403	3	0.70682
CLOCK	4	0.022485	0.070769	0.983386	1404	3	0.74935
TNFAIP6	4	0.022497	0.070806	0.983386	1405	4	0.66169
SPDL1	4	0.022505	0.070823	0.983386	1406	2	-1.1132
ARHGEF26	4	0.022511	0.070841	0.983386	1407	2	0.83004
LMTK2	4	0.022546	0.070937	0.983386	1408	3	0.67072
WAC	4	0.022555	0.070966	0.983386	1409	2	0.31411
RBM26	4	0.022607	0.071104	0.983386	1410	1	-0.0065399
IFNA2	4	0.022609	0.07111	0.983386	1411	4	0.48626
PCDHA6	4	0.022643	0.071203	0.983386	1412	2	0.54067
HIP1R	4	0.022658	0.071248	0.983386	1413	2	0.36997
KANSL2	4	0.022709	0.071401	0.983386	1414	3	0.50459
CWH43	4	0.02276	0.071551	0.983386	1415	2	0.21739
KIAA1522	4	0.022811	0.071698	0.983386	1416	3	0.7197
TREM1	4	0.022827	0.071743	0.983386	1417	2	0.65781
Non-Targeting_77160	1	0.022859	0.022813	0.937147	1418	1	1.2079
FAM217A	4	0.022862	0.071824	0.983386	1419	1	-0.2569
TUSC2	4	0.022866	0.071833	0.983386	1420	3	1.1175
MYO1E	4	0.022877	0.071871	0.983386	1421	3	0.75098
DIAPH3	4	0.022894	0.071911	0.983386	1422	4	0.37812
CACNB2	4	0.02291	0.071949	0.983386	1423	4	0.57622
DLG1	4	0.022918	0.071969	0.983386	1424	3	1.0022
HUS1B	4	0.022962	0.072053	0.983386	1425	3	1.0657
OR1A2	4	0.022964	0.072055	0.983386	1426	2	0.083978
NAT16	4	0.023007	0.072145	0.983386	1427	3	0.73534
ATP5F1	4	0.023015	0.072159	0.983386	1428	1	-3.0406
CST7	4	0.023016	0.072163	0.983386	1429	3	0.96456
ZBTB47	4	0.023043	0.07222	0.983386	1430	3	0.86893
STIM2	4	0.023066	0.072272	0.983386	1431	3	0.42639
HEATR4	4	0.023117	0.072377	0.983386	1432	2	0.11258
SIRT4	4	0.023138	0.072424	0.983386	1433	3	0.9941
CLVS1	4	0.023207	0.072569	0.983386	1434	3	0.8407
AP5Z1	4	0.023219	0.072598	0.983386	1435	1	-0.2092
PCGF5	4	0.023228	0.072619	0.983386	1436	3	0.7787
SLC5A9	4	0.023246	0.072651	0.983386	1437	3	0.9814
IRF2BPL	4	0.02327	0.072695	0.983386	1438	2	0.46784
FUS	4	0.023321	0.072798	0.983386	1439	3	0.9071
HTT	4	0.023371	0.072906	0.983386	1440	2	0.46272
MPZL1	4	0.023391	0.072939	0.983386	1441	2	0.049187
KLHL17	4	0.0234	0.072958	0.983386	1442	2	0.63481
APOC2	4	0.023448	0.073045	0.983386	1443	2	0.47288
BCAS1	4	0.023448	0.073045	0.983386	1444	1	-0.75239
ST3GAL2	4	0.023484	0.073126	0.983386	1445	3	0.90741
SLC39A8	4	0.023498	0.073153	0.983386	1446	3	0.90002
TIGD5	4	0.023504	0.073162	0.983386	1447	3	0.87758
MNAT1	4	0.023516	0.073184	0.983386	1448	2	0.67693
URB1	4	0.023524	0.073198	0.983386	1449	1	-2.1571
H2AFB3	4	0.023551	0.073253	0.983386	1450	2	0.06182
CCDC177	4	0.023563	0.073279	0.983386	1451	3	0.89247
YOD1	4	0.023632	0.073418	0.983386	1452	3	0.81524
GUCY1A3	4	0.023641	0.073435	0.983386	1453	3	0.85643
MTX1	4	0.023649	0.073458	0.983386	1454	2	0.78407
TNF	4	0.023664	0.07349	0.983386	1455	3	0.70184
METRNL	4	0.023677	0.07352	0.983386	1456	2	-0.32792
CHRM5	4	0.023728	0.07362	0.983386	1457	2	0.40539
JMJD7	4	0.02373	0.073624	0.983386	1458	3	0.94619
LRRC32	4	0.023799	0.073765	0.983386	1459	3	0.63893
GRIA3	4	0.023819	0.073802	0.983386	1460	3	0.78062
ABCC5	4	0.02383	0.073822	0.983386	1461	1	-0.61808
PIGK	4	0.023881	0.073928	0.983386	1462	2	0.53171
REG3A	4	0.02389	0.073947	0.983386	1463	3	0.70662
PLA2G4F	4	0.023918	0.073998	0.983386	1464	2	0.43216
SLC7A3	4	0.023932	0.074032	0.983386	1465	3	0.77769
CETN3	4	0.023939	0.074049	0.983386	1466	3	0.80538
OSBPL2	4	0.023983	0.074137	0.983386	1467	2	0.27154
EXT2	4	0.024026	0.074224	0.983386	1468	3	0.87977
FAM76A	4	0.024034	0.074243	0.983386	1469	2	0.25502
PAMR1	4	0.024043	0.074267	0.983386	1470	2	0.57306
TJP1	4	0.024085	0.074344	0.983386	1471	3	0.4725
POLA1	4	0.024136	0.074442	0.983386	1472	1	-0.51461
CLDN9	4	0.024142	0.074458	0.983386	1473	3	0.93636
CFAP99	4	0.024156	0.074482	0.983386	1474	3	0.72317
NXNL2	4	0.024219	0.074618	0.983386	1475	2	-1.6188
AGK	4	0.024263	0.074714	0.983386	1476	3	0.90736
TAF3	4	0.024263	0.074714	0.983386	1477	2	0.32096
CNGB1	4	0.024295	0.074766	0.983386	1478	3	0.81318
SYNPO2L	4	0.024313	0.0748	0.983386	1479	3	0.9067
DRP2	4	0.024339	0.074849	0.983386	1480	2	0.33915
RSPH1	4	0.024341	0.074851	0.983386	1481	2	0.25332
HESX1	4	0.02439	0.074956	0.983386	1482	3	0.62524
FOXP1	4	0.024423	0.075014	0.983386	1483	3	0.97302
FBLIM1	4	0.024439	0.075041	0.983386	1484	3	0.73727
DNMT3L	4	0.024441	0.075044	0.983386	1485	2	0.25972
VKORC1L1	4	0.024453	0.075068	0.983386	1486	3	0.91101
FMNL1	4	0.024486	0.075125	0.983386	1487	3	1.1586
HIVEP2	4	0.024509	0.075165	0.983386	1488	3	0.87423
NPC1L1	4	0.024513	0.07518	0.983386	1489	3	0.67161
LURAP1	4	0.024543	0.075245	0.983386	1490	1	-0.66751
CFAP46	4	0.024565	0.075283	0.983386	1491	3	0.88055
CCDC107	4	0.024579	0.075308	0.983386	1492	3	0.78904
ACSM2A	4	0.024612	0.075372	0.983386	1493	3	0.86353
UBE2B	4	0.02463	0.075419	0.983386	1494	3	0.60741
GPANK1	4	0.024645	0.075438	0.983386	1495	2	0.061103
DUX4	3	0.024648	0.06281	0.983386	1496	2	1.8195
RHOB	4	0.024675	0.075499	0.983386	1497	3	0.97479
P2RX1	4	0.024685	0.07552	0.983386	1498	3	1.0657
CSNK1D	4	0.024696	0.075543	0.983386	1499	2	0.19247
SYNGR1	4	0.024736	0.075621	0.983386	1500	3	0.58501
C7orf65	4	0.02474	0.075627	0.983386	1501	3	0.85037
RPL37	4	0.024747	0.075642	0.983386	1502	1	-3.3092
MRPS6	4	0.024749	0.075646	0.983386	1503	2	0.098717
TCEAL8	4	0.024758	0.075668	0.983386	1504	2	0.61888
ENDOG	4	0.024767	0.075684	0.983386	1505	2	0.82805
MRGBP	4	0.024798	0.075749	0.983386	1506	1	-0.13819
FSCN2	4	0.024904	0.075973	0.983386	1507	2	0.55572
MANF	4	0.024951	0.076074	0.983386	1508	1	-0.75004
RGS14	4	0.024959	0.076092	0.983386	1509	3	0.78268
RASGRF1	4	0.024964	0.076098	0.983386	1510	3	0.73556
MYCBPAP	4	0.025052	0.076263	0.983386	1511	1	-2.1855
PPP1R12A	4	0.025103	0.076372	0.983386	1512	1	-0.095586
EFNB1	4	0.025123	0.07641	0.983386	1513	2	-0.09912
HIST1H2BM	4	0.025133	0.076427	0.983386	1514	2	0.10156
S100A7A	4	0.025142	0.076442	0.983386	1515	3	1.1899
TTC1	4	0.025168	0.076493	0.983386	1516	3	1.0095
ZNF512	4	0.025169	0.076497	0.983386	1517	2	0.82573
EDDM3B	4	0.025205	0.076577	0.983386	1518	2	0.47458
ARL15	4	0.025206	0.076578	0.983386	1519	2	-0.091439
HMGCS1	4	0.025256	0.076678	0.983386	1520	1	-3.3676
USP2	4	0.025298	0.076759	0.983386	1521	2	0.33663
FLRT1	4	0.025307	0.076784	0.983386	1522	1	-1.7388
C6orf136	4	0.025335	0.076847	0.983386	1523	3	0.80071
LIFR	4	0.025344	0.076866	0.983386	1524	3	0.63048
FADS2	4	0.025358	0.076895	0.983386	1525	2	-0.34138
TKT	4	0.025387	0.076949	0.983386	1526	3	0.74801
PHKB	4	0.02539	0.076955	0.983386	1527	3	0.66628
CCR6	4	0.025391	0.076957	0.983386	1528	3	0.77204
CCDC86	4	0.025409	0.076992	0.983386	1529	2	0.14397
PRKD2	4	0.025464	0.077101	0.983386	1530	3	0.74257
TMEM180	4	0.025473	0.077117	0.983386	1531	2	0.37501
MDGA2	4	0.025491	0.077157	0.983386	1532	2	0.66902
ATP5D	4	0.025561	0.077301	0.983386	1533	2	-0.21062
LRRC52	4	0.025612	0.077396	0.983386	1534	1	-2.3822
TMPRSS9	4	0.02565	0.07748	0.983386	1535	3	0.84601
OR56B4	4	0.025708	0.077588	0.983386	1536	3	0.6213
OCM	4	0.025765	0.077702	0.983386	1537	2	0.53906
CXCR4	4	0.025816	0.07781	0.983386	1538	3	0.43888
RFPL1	4	0.025824	0.077829	0.983386	1539	3	1.0565
TFF1	4	0.025848	0.077871	0.983386	1540	2	0.46791
CCDC109B	4	0.025866	0.0779	0.983386	1541	2	0.3545
CWC27	4	0.025871	0.077909	0.983386	1542	3	0.97385
XBP1	4	0.025917	0.078	0.983386	1543	2	-0.11044
PIGT	4	0.025936	0.078032	0.983386	1544	3	0.87473
ADAMDEC1	4	0.026017	0.078195	0.983386	1545	3	0.86518
PKNOX1	4	0.026029	0.078214	0.983386	1546	2	0.11015
HIST1H2BD	4	0.026084	0.078327	0.983386	1547	3	0.8681
C2orf50	4	0.026097	0.078349	0.983386	1548	3	0.67548
KCNV1	4	0.026121	0.078401	0.983386	1549	2	0.082509
CDH4	4	0.026172	0.078519	0.983386	1550	1	-0.27219
CD44	4	0.026271	0.078717	0.983386	1551	3	0.65105
VIPR2	4	0.026273	0.078719	0.983386	1552	2	-0.52595
EFNA5	4	0.026281	0.078733	0.983386	1553	3	0.9904
CLCF1	4	0.026289	0.07875	0.983386	1554	3	1.0313
DMRTB1	4	0.026296	0.078768	0.983386	1555	3	0.96078
SIRT3	4	0.026308	0.078798	0.983386	1556	3	0.75651
COX6B1	4	0.026313	0.078809	0.983386	1557	3	1.0619
SLC16A12	4	0.026323	0.078826	0.983386	1558	3	0.68362
SURF2	4	0.026375	0.078936	0.983386	1559	1	-0.68382
ZNF821	4	0.026384	0.078953	0.983386	1560	2	0.11412
ZBTB26	4	0.026426	0.079043	0.983386	1561	2	0.52933
PINK1	4	0.026477	0.079133	0.983386	1562	3	0.73999
CDCP2	4	0.026487	0.079154	0.983386	1563	2	0.61277
ESM1	4	0.026528	0.079228	0.983386	1564	3	0.30846
ADAMTS9	4	0.026528	0.07923	0.983386	1565	3	0.70485
TAAR1	4	0.026538	0.079252	0.983386	1566	3	0.83061
GPR88	4	0.026577	0.079341	0.983386	1567	3	0.78993
CHEK1	4	0.026578	0.079343	0.983386	1568	3	0.79246
MTHFD1	4	0.026587	0.079356	0.983386	1569	3	0.77814
TRAT1	4	0.026629	0.079442	0.983386	1570	2	0.45913
GZF1	4	0.026665	0.079523	0.983386	1571	2	0.35273
CHMP4B	4	0.02668	0.07955	0.983386	1572	2	0.28824
NHLRC1	4	0.026694	0.079586	0.983386	1573	2	0.58203
NKX3-1	4	0.026703	0.079603	0.983386	1574	2	0.60545
PLVAP	4	0.02675	0.079699	0.983386	1575	3	1.0579
KIF3B	4	0.026767	0.079734	0.983386	1576	3	0.9133
GPR160	4	0.026782	0.079764	0.983386	1577	3	0.6969
GNGT1	4	0.026816	0.079826	0.983386	1578	2	0.40832
C1orf122	4	0.026826	0.079843	0.983386	1579	2	0.33988
C5orf63	4	0.026829	0.079848	0.983386	1580	3	0.6814
BMP6	4	0.026833	0.079856	0.983386	1581	3	0.85962
PARP6	4	0.026873	0.079932	0.983386	1582	2	0.42469
UQCRHL	4	0.026878	0.079941	0.983386	1583	3	0.9408
POTEC	4	0.026882	0.079955	0.983386	1584	3	1.0592
CCDC85B	4	0.026883	0.079958	0.983386	1585	3	0.64956
RND3	4	0.026911	0.080019	0.983386	1586	3	0.75536
NPIPB3	4	0.026977	0.080137	0.983386	1587	2	-0.90633
ARMC7	4	0.026985	0.08015	0.983386	1588	2	-1.9138
SGK1	4	0.026986	0.080154	0.983386	1589	3	0.76383
Non-Targeting_77139	1	0.02701	0.026945	0.937147	1590	1	1.0536
C15orf56	4	0.027031	0.080235	0.983386	1591	3	0.60993
KIF26B	4	0.027091	0.080347	0.983386	1592	2	0.71422
ZNF195	4	0.027129	0.080426	0.983386	1593	2	0.53484
C3orf33	4	0.027138	0.080447	0.983386	1594	1	-0.48483
HOXB4	4	0.027138	0.080448	0.983386	1595	2	0.84415
PRICKLE2	4	0.027188	0.080556	0.983386	1596	2	0.31391
HPS1	4	0.027223	0.080631	0.983386	1597	2	0.53356
EXOC2	4	0.027265	0.080707	0.983386	1598	2	-0.66101
SLC38A7	4	0.027265	0.080707	0.983386	1599	1	-0.54604
PAPL	4	0.02728	0.080736	0.983386	1600	3	0.73356
C18orf32	4	0.027304	0.080794	0.983386	1601	2	0.68763
PLEKHM2	4	0.027347	0.080865	0.983386	1602	3	0.96526
LITAF	4	0.027385	0.080941	0.983386	1603	3	0.63396
CA14	4	0.027392	0.080949	0.983386	1604	1	-0.5902
TRPV6	4	0.027433	0.08103	0.983386	1605	2	-2.0046
ACAN	4	0.027442	0.081043	0.983386	1606	2	0.61047
PIGC	4	0.027442	0.081043	0.983386	1607	2	0.35377
ATP2A1	4	0.027452	0.081066	0.983386	1608	2	0.43666
ATXN1L	4	0.02748	0.081126	0.983386	1609	3	0.91887
SSR2	4	0.027519	0.081204	0.983386	1610	1	-2.5363
CBX7	4	0.027519	0.081204	0.983386	1611	2	0.2893
UBE2O	4	0.027547	0.081269	0.983386	1612	3	0.74531
EEF2KMT	4	0.027595	0.081359	0.983386	1613	3	0.53356
PRDM8	4	0.027651	0.081483	0.983386	1614	3	0.76557
LOC81691	4	0.027657	0.081495	0.983386	1615	3	0.76792
USP11	4	0.027671	0.081522	0.983386	1616	3	0.80431
MREG	4	0.027696	0.081581	0.983386	1617	2	0.081861
THEG5	4	0.027701	0.081592	0.983386	1618	3	0.79618
TYMP	3	0.027704	0.069984	0.983386	1619	3	0.52089
RAB3A	4	0.027747	0.081685	0.983386	1620	1	-1.0349
RASSF10	4	0.027797	0.081793	0.983386	1621	3	0.94254
AIM2	4	0.027798	0.081794	0.983386	1622	2	0.35713
OR9G1	4	0.027827	0.081843	0.983386	1623	3	0.63379
FRMPD4	4	0.027833	0.081854	0.983386	1624	3	0.75678
SMUG1	4	0.027849	0.081888	0.983386	1625	2	0.30526
EXOC6	4	0.0279	0.081984	0.983386	1626	2	0.08427
NT5DC2	4	0.027931	0.082042	0.983386	1627	2	0.60051
HIST1H2AI	4	0.02795	0.082076	0.983386	1628	1	-2.8069
CNFN	4	0.028001	0.082186	0.983386	1629	1	-0.04827
TMEM167A	4	0.028005	0.082192	0.983386	1630	3	0.64829
TSR3	4	0.028012	0.082207	0.983386	1631	2	0.90883
NCKAP1L	4	0.028052	0.082279	0.983386	1632	2	0.26504
WDR45B	4	0.028065	0.0823	0.983386	1633	3	0.88781
JAZF1	4	0.028103	0.082385	0.983386	1634	1	-0.84082
FRMD1	4	0.028121	0.082422	0.983386	1635	3	0.83764
CLDN24	4	0.028142	0.082456	0.983386	1636	2	0.52927
TOB2	4	0.028152	0.082471	0.983386	1637	2	0.758
CENPN	4	0.028154	0.082474	0.983386	1638	1	-1.9598
NEK4	4	0.02819	0.082554	0.983386	1639	3	0.80704
SBDS	4	0.028204	0.082576	0.983386	1640	3	0.95208
CSGALNACT2	4	0.02821	0.082588	0.983386	1641	3	0.93269
IGFLR1	4	0.028255	0.082682	0.983386	1642	2	0.48318
CRYM	4	0.028268	0.082705	0.983386	1643	2	0.24954
IL17RB	4	0.028287	0.082748	0.983386	1644	2	0.46392
MYDGF	4	0.028306	0.082785	0.983386	1645	2	-0.023422
FAM171A2	4	0.028357	0.082896	0.983386	1646	2	-0.40274
SAFB2	4	0.028371	0.082923	0.983386	1647	3	0.92923
SMARCA5	4	0.028392	0.082965	0.983386	1648	3	0.73649
C20orf197	4	0.028398	0.082978	0.983386	1649	2	-0.15947
OR4K5	4	0.028407	0.082997	0.983386	1650	3	0.74814
PLSCR3	4	0.028407	0.082999	0.983386	1651	1	-0.29147
OR2L8	4	0.028481	0.083126	0.983386	1652	2	0.37764
SLC18A1	4	0.028509	0.083181	0.983386	1653	2	0.62916
ANKRD36	4	0.02853	0.083223	0.983386	1654	3	1.0882
PCDHA7	4	0.028548	0.083265	0.983386	1655	3	0.83163
ST6GALNAC4	4	0.02856	0.083287	0.983386	1656	2	0.4018
KRT86	4	0.028611	0.0834	0.983386	1657	2	0.066623
ZNF789	4	0.028633	0.083434	0.983386	1658	3	0.64994
BIRC7	4	0.028641	0.083457	0.983386	1659	2	0.6482
ERCC6L2	4	0.028669	0.083514	0.983386	1660	3	0.7335
C2orf54	4	0.028689	0.083563	0.983386	1661	3	1.0008
FABP5	4	0.028694	0.083567	0.983386	1662	2	0.18212
MYOZ3	4	0.028712	0.083601	0.983386	1663	2	0.39558
OR2A5	4	0.028715	0.083604	0.983386	1664	3	0.78824
KMT2C	4	0.02873	0.083631	0.983386	1665	3	0.54381
CYB5R2	4	0.028743	0.083661	0.983386	1666	2	0.4996
OIP5	4	0.028763	0.083704	0.983386	1667	1	-0.304
EVI2A	4	0.028782	0.083745	0.983386	1668	3	0.60643
SH2B1	4	0.028787	0.083758	0.983386	1669	3	0.74823
IMPG2	4	0.028844	0.083882	0.984104	1670	3	0.79597
SUV39H2	4	0.02887	0.083932	0.984104	1671	3	0.5861
FAM120B	4	0.028915	0.084018	0.984104	1672	2	0.58566
TMEM199	4	0.028966	0.084125	0.984104	1673	1	-2.4752
SNX17	4	0.028977	0.084151	0.984104	1674	2	-0.89916
IFT74	4	0.028987	0.084172	0.984104	1675	2	0.33875
KCNK4	4	0.029016	0.084228	0.984104	1676	3	0.69932
PCBP1	4	0.029017	0.084229	0.984104	1677	2	-1.9657
SLC22A24	4	0.029067	0.084332	0.984104	1678	2	0.24501
SEC61A1	4	0.029118	0.084447	0.984104	1679	2	0.66453
HIST2H2BF	4	0.029128	0.084466	0.984104	1680	2	0.72353
WDR19	4	0.029144	0.084503	0.984104	1681	3	0.6288
SMYD4	4	0.02916	0.084537	0.984104	1682	3	0.92529
CDC20	4	0.029169	0.084558	0.984104	1683	1	-1.1905
CBL	4	0.02927	0.084755	0.984104	1684	1	-0.31553
SPAG17	4	0.029306	0.084821	0.984104	1685	3	0.78786
C10orf35	4	0.029321	0.084852	0.984104	1686	2	0.089257
GRXCR1	4	0.029329	0.084872	0.984104	1687	2	0.55282
FOXE1	4	0.029372	0.084952	0.984104	1688	2	-2.5883
SPINK14	4	0.029374	0.084957	0.984104	1689	3	0.77247
CCDC81	4	0.029422	0.085053	0.984104	1690	2	-0.025591
GOLGA8O	4	0.029473	0.085168	0.984104	1691	3	0.78019
TBL1X	4	0.029477	0.085177	0.984104	1692	3	0.70319
FOXD4L4	4	0.029524	0.085277	0.984104	1693	3	1.0645
RB1CC1	4	0.029575	0.085384	0.984104	1694	2	0.64784
ZHX2	4	0.029585	0.085408	0.984104	1695	2	0.39532
CPA2	4	0.029599	0.085427	0.984104	1696	3	0.78609
RNF208	4	0.029676	0.085584	0.984104	1697	2	-0.035676
ZNF791	4	0.029727	0.08568	0.984104	1698	3	0.35135
UBE2D4	4	0.02973	0.085688	0.984104	1699	3	0.89247
CA2	4	0.029733	0.085693	0.984104	1700	2	0.31293
MAPK13	4	0.029743	0.085717	0.984104	1701	3	0.91538
AMPD2	4	0.029759	0.085742	0.984104	1702	3	0.88019
HNRNPUL1	4	0.029778	0.085789	0.984104	1703	2	-0.072082
RRP15	4	0.029865	0.085958	0.984104	1704	3	1.0617
CTDSP2	4	0.029879	0.085989	0.984104	1705	3	0.68478
ARL8A	4	0.029904	0.086042	0.984104	1706	3	0.99122
SOCS3	4	0.02993	0.086088	0.984104	1707	1	-0.1626
PAX7	4	0.029931	0.086091	0.984104	1708	2	0.73042
GIMAP7	4	0.02998	0.086197	0.984104	1709	2	0.20257
S1PR5	4	0.03003	0.086305	0.984104	1710	2	0.36468
POLDIP2	4	0.030052	0.086356	0.984104	1711	3	0.90061
N6AMT2	4	0.030084	0.086404	0.984104	1712	3	0.87135
SLC2A2	4	0.030142	0.086527	0.984104	1713	3	0.68245
ISY1	4	0.030183	0.086609	0.984104	1714	3	0.86694
SYNC	4	0.030219	0.086689	0.984104	1715	3	0.80036
ACOT8	4	0.030234	0.086717	0.984104	1716	2	0.29785
TEX43	4	0.030286	0.086822	0.984104	1717	3	0.81535
C3orf80	4	0.030309	0.086866	0.984104	1718	2	0.45664
CEPT1	4	0.030319	0.086882	0.984104	1719	3	0.7377
ACTG1	4	0.030339	0.086927	0.984104	1720	3	0.86173
CD248	4	0.030353	0.086954	0.984104	1721	3	0.80268
ENG	4	0.030386	0.08703	0.984104	1722	2	0.05236
VPS11	4	0.030419	0.087094	0.984104	1723	2	0.60909
DAZ3	4	0.030419	0.087094	0.984104	1724	3	0.68999
ANKRD60	4	0.030437	0.087132	0.984104	1725	1	-0.25927
HTN3	4	0.030449	0.087155	0.984104	1726	3	0.6666
SLC12A6	4	0.030507	0.087275	0.984104	1727	3	0.76822
LRRC3	4	0.030518	0.087295	0.984104	1728	3	1.0504
LECT2	4	0.030538	0.087334	0.984104	1729	2	0.47852
AKAP11	4	0.030569	0.087394	0.984104	1730	3	0.86786
CDON	4	0.030589	0.087431	0.984104	1731	3	0.4666
PLEKHH2	4	0.030639	0.087543	0.984104	1732	1	-0.39813
BANP	4	0.030741	0.08775	0.984104	1733	1	-1.3252
HIST1H2BH	4	0.030773	0.087815	0.984104	1734	3	0.67231
TMBIM4	4	0.030791	0.08785	0.984104	1735	2	0.60942
GPER1	4	0.030816	0.087892	0.984104	1736	3	0.81398
CIITA	4	0.030842	0.087944	0.984104	1737	1	-0.71714
LOC101928093	4	0.030893	0.088055	0.984104	1738	2	0.17011
NANOS1	4	0.030923	0.088123	0.984104	1739	3	0.55313
PYGO1	4	0.030943	0.088173	0.984104	1740	3	0.60507
OR1B1	4	0.030994	0.088279	0.984104	1741	1	-0.81193
GUCA1C	4	0.03103	0.088358	0.984104	1742	2	0.58936
TIMD4	4	0.031091	0.088476	0.984104	1743	3	0.96921
FCGRT	4	0.0311	0.088496	0.984104	1744	2	-1.3561
R3HDM1	4	0.031107	0.088509	0.984104	1745	3	0.74864
ZBTB10	4	0.031151	0.088597	0.984104	1746	2	0.72745
PPAPDC3	4	0.031197	0.088682	0.984104	1747	1	-0.17932
SMIM5	4	0.031201	0.088687	0.984104	1748	3	0.82067
RORA	4	0.031226	0.088739	0.984104	1749	3	0.86042
ANO1	4	0.031247	0.088784	0.984104	1750	2	0.31524
MTRNR2L10	4	0.031291	0.088865	0.984104	1751	3	0.73923
CARM1	4	0.031298	0.088877	0.984104	1752	2	0.37185
PAPD4	4	0.031343	0.088971	0.984104	1753	2	0.6731
USP17L29	4	0.031349	0.08898	0.984104	1754	1	-3.895
CEP95	4	0.031399	0.089074	0.984104	1755	3	0.59
SLC4A2	4	0.031427	0.08913	0.984104	1756	3	0.5134
WDR59	4	0.031433	0.089144	0.984104	1757	3	0.76509
RGAG1	4	0.031438	0.089156	0.984104	1758	3	0.62566
DCP1B	4	0.031535	0.089346	0.984104	1759	3	0.77683
S100A7L2	4	0.031551	0.089378	0.984104	1760	2	0.32439
UBL3	4	0.031576	0.089426	0.984104	1761	3	0.7761
INAFM2	4	0.031653	0.089556	0.984104	1762	1	0.027852
MKKS	4	0.03167	0.089595	0.984104	1763	3	0.82074
MAFG	4	0.031677	0.089612	0.984104	1764	3	0.92173
SNN	4	0.031687	0.089627	0.984104	1765	2	0.69247
NGB	4	0.031703	0.089651	0.984104	1766	1	0.061155
TEKT3	4	0.031739	0.089719	0.984104	1767	3	0.88367
ACOT9	4	0.031805	0.089836	0.984104	1768	2	-0.07587
Non-Targeting_76774	1	0.031809	0.031728	0.946412	1769	1	1.0624
Non-Targeting_77317	1	0.031834	0.031756	0.946412	1770	1	1.1827
DNAJA2	4	0.031957	0.09012	0.984104	1771	2	0.29978
ELFN1	4	0.032007	0.090223	0.984104	1772	2	0.25578
RAMP1	4	0.032013	0.090231	0.984104	1773	3	0.63726
DUSP3	4	0.032018	0.090242	0.984104	1774	3	0.77882
HSF2BP	4	0.032057	0.090321	0.984104	1775	3	0.60668
WDR35	4	0.03208	0.09037	0.984104	1776	3	0.77665
HNRNPA2B1	4	0.032096	0.090401	0.984104	1777	3	0.8327
ALYREF	4	0.032108	0.090422	0.984104	1778	1	0.085812
LOC653602	4	0.032126	0.090463	0.984104	1779	2	0.42636
FBXO11	4	0.032135	0.090481	0.984104	1780	3	0.95081
C17orf50	4	0.032143	0.0905	0.984104	1781	3	1.1499
PLD5	4	0.032157	0.090536	0.984104	1782	3	0.79407
TSEN34	4	0.032167	0.090558	0.984104	1783	2	0.75326
PDE5A	4	0.032208	0.090638	0.984104	1784	2	0.062639
OR4K15	4	0.03221	0.090646	0.984104	1785	2	0.5067
ZNF543	4	0.03226	0.090754	0.984104	1786	1	-0.81511
Non-Targeting_77229	1	0.032288	0.032213	0.946412	1787	1	1.0057
GGCX	4	0.032311	0.090879	0.984104	1788	2	-2.7611
SLC10A4	4	0.032317	0.090892	0.984104	1789	3	0.75485
DEDD2	4	0.032325	0.090915	0.984104	1790	2	0.34957
CEP164	4	0.032361	0.090974	0.984104	1791	2	-0.17847
ZC3H15	4	0.032412	0.091074	0.984104	1792	1	-1.1911
FAM83B	4	0.032423	0.091087	0.984104	1793	3	0.68496
POTEH	4	0.032439	0.091117	0.984104	1794	3	0.79811
STK26	4	0.032463	0.091166	0.984104	1795	1	-0.22896
TTC27	4	0.032464	0.091169	0.984104	1796	2	-0.40889
USP43	4	0.032511	0.09126	0.984104	1797	3	0.52246
TSKU	4	0.032513	0.091264	0.984104	1798	2	0.092374
MRPS16	4	0.032515	0.091268	0.984104	1799	2	0.096908
NCF4	4	0.032553	0.091352	0.984104	1800	3	0.82434
STARD4	4	0.032564	0.091372	0.984104	1801	1	-0.88581
AQP12A	4	0.032567	0.091377	0.984104	1802	3	0.99569
NUDT14	4	0.032587	0.091414	0.984104	1803	2	0.013275
KRTAP10-6	4	0.032615	0.09147	0.984104	1804	2	-0.45733
OXA1L	4	0.032634	0.091505	0.984104	1805	3	1.0209
ERG	4	0.032665	0.09157	0.984104	1806	2	0.42966
NOTO	4	0.032716	0.091684	0.984104	1807	1	-0.83515
FRZB	4	0.032757	0.09177	0.984104	1808	3	0.74466
FOSB	4	0.032768	0.091789	0.984104	1809	2	0.96608
PPP2R5B	4	0.032868	0.091978	0.984104	1810	2	0.10785
ADCYAP1R1	4	0.032891	0.092032	0.984104	1811	3	0.80233
ARHGAP21	4	0.032897	0.092042	0.984104	1812	3	0.65917
BOD1L1	4	0.032902	0.092053	0.984104	1813	3	0.56025
UGT1A3	4	0.032907	0.09206	0.984104	1814	2	0.098846
CBWD5	4	0.032918	0.092081	0.984104	1815	1	-2.8594
MRPS15	4	0.032941	0.092136	0.984104	1816	3	1.0232
MYO15A	4	0.032959	0.09217	0.984104	1817	2	0.17738
PYROXD2	4	0.032974	0.092202	0.984104	1818	2	0.5814
HAND1	4	0.033052	0.09235	0.984104	1819	2	0.69866
Non-Targeting_76710	1	0.033067	0.033016	0.946412	1820	1	1.1826
PDE2A	4	0.03307	0.092381	0.984104	1821	1	-0.25833
OR10W1	4	0.033083	0.09241	0.984104	1822	2	0.64933
CEP85	4	0.03311	0.092466	0.984104	1823	3	1.1153
INCA1	4	0.033115	0.092481	0.984104	1824	3	0.83109
KRTAP23-1	4	0.033138	0.092536	0.984104	1825	3	0.69663
POP1	4	0.033155	0.092565	0.984104	1826	2	0.50158
GPR180	4	0.033166	0.092588	0.984104	1827	2	0.7665
LRMP	3	0.033169	0.082561	0.983386	1828	2	0.93825
CAV1	4	0.033171	0.092597	0.984104	1829	3	0.7568
CACNB4	4	0.033197	0.092642	0.984104	1830	2	0.3579
NEURL1B	4	0.033222	0.092696	0.984104	1831	3	0.69017
CDCA7L	4	0.033259	0.092763	0.984104	1832	2	0.48348
TRIML1	4	0.033272	0.092796	0.984104	1833	1	-0.6344
PERM1	4	0.033311	0.092874	0.984104	1834	3	0.73805
SOCS5	4	0.033318	0.092894	0.984104	1835	3	0.81874
DEGS1	4	0.033323	0.092902	0.984104	1836	1	-0.43035
ANKRD18B	4	0.033342	0.092943	0.984104	1837	2	0.63522
GRAPL	4	0.033373	0.093015	0.984104	1838	2	0.33838
SPTBN2	4	0.033424	0.093106	0.984104	1839	2	0.38685
NEUROD4	4	0.033425	0.093108	0.984104	1840	2	0.52959
PELI2	4	0.033509	0.093271	0.984104	1841	3	0.83073
KIF2B	4	0.033513	0.093284	0.984104	1842	3	0.84148
MAML1	4	0.033525	0.093309	0.984104	1843	3	0.59424
CALHM3	4	0.033576	0.093395	0.984104	1844	1	-0.018533
GRB10	4	0.033592	0.093429	0.984104	1845	2	0.70447
SLC36A1	4	0.033613	0.093466	0.984104	1846	2	0.58288
IFNAR1	4	0.033624	0.09349	0.984104	1847	3	0.77077
RIC3	4	0.033626	0.093492	0.984104	1848	1	-0.026664
NLRP12	4	0.033677	0.093596	0.984104	1849	1	0.22483
SPATA31D3	4	0.033707	0.093656	0.984104	1850	2	0.68529
LUC7L	4	0.033721	0.093683	0.984104	1851	3	0.71004
FAM71C	4	0.033749	0.093746	0.984104	1852	3	0.82418
GOLGA6L10	4	0.033778	0.093812	0.984104	1853	2	-1.8231
INTS8	4	0.033828	0.093903	0.984104	1854	1	-3.8225
YIPF6	4	0.033863	0.093969	0.984104	1855	2	0.45172
GAGE1	4	0.033884	0.094008	0.984104	1856	2	0.45405
KIAA1644	4	0.03392	0.094093	0.984104	1857	3	0.86124
OPN1SW	4	0.03393	0.094114	0.984104	1858	3	0.69074
INTS2	4	0.034031	0.094331	0.984104	1859	2	0.18698
E2F6	3	0.034045	0.084548	0.984104	1860	3	0.69504
FAM13A	4	0.034051	0.094367	0.984104	1861	3	0.78549
MNS1	4	0.034062	0.094387	0.984104	1862	2	0.31674
ATP6V0A1	4	0.034083	0.094438	0.984104	1863	3	0.98426
FAF2	4	0.034103	0.094478	0.984104	1864	3	0.86268
AZI2	4	0.034104	0.094481	0.984104	1865	2	0.53879
PIK3R2	4	0.034136	0.094542	0.984104	1866	2	0.60878
QSER1	4	0.034137	0.094545	0.984104	1867	3	0.52961
FBXL2	4	0.034157	0.094586	0.984104	1868	3	0.67835
HDC	4	0.034233	0.094745	0.984104	1869	1	-0.2584
PRR4	4	0.034262	0.094801	0.984104	1870	2	0.65404
DAOA	4	0.034283	0.094838	0.984104	1871	2	0.22821
Non-Targeting_76686	1	0.034351	0.034267	0.957343	1872	1	0.96985
SELENBP1	4	0.034407	0.095091	0.984104	1873	3	0.8089
PRPH2	4	0.034409	0.095094	0.984104	1874	2	0.34822
RFPL2	4	0.03443	0.095135	0.984104	1875	2	0.58936
PRMT1	4	0.034486	0.095239	0.984104	1876	1	-0.81742
CDC6	4	0.034525	0.095305	0.984104	1877	2	-0.52667
CHDH	4	0.034534	0.095318	0.984104	1878	3	0.55297
PRDX3	4	0.034536	0.095324	0.984104	1879	3	0.41035
RACGAP1	4	0.03454	0.095334	0.984104	1880	3	0.93144
MAMLD1	4	0.034573	0.095392	0.984104	1881	2	0.4864
ATM	4	0.034573	0.095392	0.984104	1882	3	0.6996
DNAH1	4	0.034609	0.095456	0.984104	1883	3	0.63434
DDX31	4	0.034631	0.095502	0.984104	1884	2	0.18035
DMRT1	4	0.034652	0.095543	0.984104	1885	3	0.87262
PHYHIP	4	0.034702	0.095635	0.984104	1886	3	0.61712
EOMES	4	0.034738	0.095711	0.984104	1887	2	0.59644
LOC100506422	4	0.034742	0.09572	0.984104	1888	3	0.63918
STK25	4	0.03479	0.095812	0.984104	1889	2	0.46202
MMP3	4	0.0348	0.095834	0.984104	1890	3	0.7624
CDH1	4	0.034839	0.095912	0.984104	1891	3	0.55111
PPP3R2	4	0.034881	0.096006	0.984104	1892	3	0.67137
ZC3H12A	4	0.03489	0.096019	0.984104	1893	2	0.54667
HIST1H4I	4	0.034905	0.096046	0.984104	1894	3	0.68857
COL26A1	4	0.034934	0.096098	0.984104	1895	3	0.62968
ZSCAN10	4	0.034939	0.096111	0.984104	1896	3	0.66057
KRTAP8-1	4	0.03494	0.096114	0.984104	1897	2	-0.21323
ZNF816	4	0.034949	0.096128	0.984104	1898	2	0.49386
SQLE	4	0.035003	0.09623	0.984104	1899	3	0.80202
TEKT4	4	0.035041	0.096306	0.984104	1900	1	-3.1789
SREK1	4	0.035044	0.09631	0.984104	1901	3	0.77957
ZC4H2	4	0.035067	0.096369	0.984104	1902	3	0.60916
RABAC1	4	0.035092	0.096416	0.984104	1903	2	0.43297
TFAM	4	0.035097	0.096428	0.984104	1904	3	0.86836
URB2	4	0.035108	0.096449	0.984104	1905	2	0.70982
RRAGA	4	0.035172	0.096596	0.984104	1906	3	0.58093
DNAI1	4	0.035184	0.096624	0.984104	1907	3	0.75157
OR5AN1	4	0.035193	0.096645	0.984104	1908	1	-0.30157
MKRN3	4	0.035198	0.096656	0.984104	1909	3	0.83607
LYZ	4	0.035198	0.096656	0.984104	1910	2	0.31179
CDHR5	4	0.035262	0.096784	0.984104	1911	2	0.66424
ZNF19	3	0.035276	0.087377	0.984104	1912	2	0.35741
UBALD2	4	0.035295	0.096846	0.984104	1913	3	0.59336
PAQR7	4	0.03533	0.096913	0.984104	1914	3	0.57848
OR4C45	4	0.035342	0.096938	0.984104	1915	3	0.55711
COLQ	4	0.035371	0.097004	0.984104	1916	3	0.7785
Non-Targeting_76978	1	0.035388	0.035322	0.959611	1917	1	0.96372
ZNF404	4	0.035395	0.097046	0.984104	1918	3	0.76392
MPO	4	0.035395	0.097047	0.984104	1919	1	-0.17973
SPO11	4	0.035433	0.097121	0.984104	1920	3	0.67862
TRIM54	4	0.035462	0.097178	0.984104	1921	3	0.7809
SYTL1	4	0.03547	0.097193	0.984104	1922	3	0.79976
ABCA13	4	0.035496	0.097238	0.984104	1923	2	0.25115
SCUBE1	4	0.035546	0.097333	0.984104	1924	2	0.22773
C10orf99	4	0.035588	0.097405	0.984104	1925	2	0.22397
RBFOX3	4	0.035647	0.097516	0.984104	1926	3	0.58264
UST	4	0.035647	0.097516	0.984104	1927	3	0.36139
GRHL2	4	0.035698	0.097614	0.984104	1928	2	0.095616
RASGRP4	4	0.0357	0.097617	0.984104	1929	3	0.68464
C9orf40	4	0.035748	0.097711	0.984104	1930	2	0.51003
CAMKMT	4	0.035771	0.097751	0.984104	1931	3	0.75682
KRT18	3	0.035808	0.088549	0.984104	1932	2	0.76058
FBLN2	4	0.035823	0.097859	0.984104	1933	2	0.0046106
Non-Targeting_76758	1	0.035868	0.035785	0.959611	1934	1	1.0406
SRRM4	4	0.035895	0.097999	0.984104	1935	3	0.52447
CRTAM	4	0.0359	0.098009	0.984104	1936	3	0.58389
CLEC16A	4	0.035936	0.098087	0.984104	1937	3	0.49987
LRRN1	4	0.03595	0.098112	0.984104	1938	3	0.51893
PTPN2	4	0.035963	0.098138	0.984104	1939	2	-0.025236
GSS	4	0.036001	0.098211	0.984104	1940	3	1.093
TNS1	4	0.036027	0.098266	0.984104	1941	2	0.69177
SEMA6B	4	0.036051	0.098313	0.984104	1942	1	-1.9724
NOXO1	4	0.03606	0.098333	0.984104	1943	3	0.90261
VANGL1	3	0.036089	0.089197	0.984104	1944	3	0.41825
GNS	4	0.036093	0.098405	0.984104	1945	3	0.68686
C7orf61	4	0.036102	0.09842	0.984104	1946	2	-0.31957
ALB	4	0.03612	0.098448	0.984104	1947	3	0.77123
COL5A3	4	0.036149	0.098505	0.984104	1948	3	0.73389
ZNF174	4	0.036183	0.098583	0.984104	1949	3	0.90765
CXorf67	4	0.036183	0.098583	0.984104	1950	2	0.70212
ADAMTS18	4	0.03625	0.098719	0.984104	1951	3	0.4913
EPS8L2	4	0.036253	0.098722	0.984104	1952	2	0.48244
BLOC1S2	4	0.036274	0.098764	0.984104	1953	3	0.93206
MARCH2	4	0.036303	0.098816	0.984104	1954	2	0.53662
CD37	4	0.036328	0.098859	0.984104	1955	3	1.0184
GPR150	4	0.036339	0.098875	0.984104	1956	2	0.69237
LRRC19	4	0.036354	0.098908	0.984104	1957	2	0.075596
DEFB113	4	0.036354	0.098911	0.984104	1958	3	0.75648
EIF4H	4	0.036393	0.098986	0.984104	1959	3	0.6289
GLYAT	4	0.036404	0.099006	0.984104	1960	3	0.81791
TMEM43	4	0.036404	0.099007	0.984104	1961	2	0.072004
NUDT5	4	0.036455	0.099117	0.984104	1962	2	0.28691
GRHL1	4	0.0365	0.099215	0.984104	1963	3	0.65443
PINLYP	4	0.036523	0.099259	0.984104	1964	3	1.0398
OR5K4	4	0.036556	0.099328	0.984104	1965	1	-0.704
IMPAD1	4	0.036588	0.099388	0.984104	1966	3	0.66215
CORO1A	4	0.036657	0.099514	0.984104	1967	2	-0.19114
XRCC3	4	0.036707	0.099611	0.984104	1968	2	-0.15741
ZNF672	4	0.03671	0.099613	0.984104	1969	3	0.74994
LEPROT	4	0.036757	0.099707	0.984104	1970	3	0.65424
GFAP	4	0.036808	0.099808	0.984104	1971	2	0.085137
SGIP1	4	0.036858	0.099911	0.984104	1972	2	0.38666
TSR1	4	0.036909	0.10001	0.984104	1973	2	0.10184
ADH4	4	0.036914	0.10002	0.984104	1974	3	0.74978
TMEM184B	4	0.036935	0.10007	0.984104	1975	3	0.71776
TRIM16L	4	0.036944	0.10008	0.984104	1976	3	0.59172
ADH1A	4	0.036959	0.10011	0.984104	1977	3	0.71345
MPLKIP	4	0.036962	0.10012	0.984104	1978	3	0.7363
OCLN	4	0.036986	0.10017	0.984104	1979	3	0.68291
FAM35A	4	0.037004	0.10021	0.984104	1980	3	0.72337
NLRX1	4	0.03701	0.10022	0.984104	1981	2	0.092703
TNC	4	0.037011	0.10022	0.984104	1982	3	0.83156
SNTB1	4	0.03706	0.10031	0.984104	1983	2	0.26707
ECE2	4	0.037066	0.10033	0.984104	1984	2	0.26729
CASP3	4	0.037109	0.10041	0.984104	1985	3	0.79068
CEP128	4	0.037111	0.10041	0.984104	1986	2	-0.11335
CDK11A	4	0.037113	0.10041	0.984104	1987	3	0.70195
MTX2	4	0.037161	0.10051	0.984104	1988	1	-5.3889
LIN7B	4	0.037194	0.10057	0.984104	1989	3	0.77049
C7orf49	4	0.037196	0.10058	0.984104	1990	2	0.65927
PCCA	4	0.037211	0.10061	0.984104	1991	2	0.029672
ESRRG	4	0.03724	0.10068	0.984104	1992	2	0.58216
FAM109B	3	0.037326	0.091975	0.984104	1993	2	0.33231
NMRK1	4	0.037415	0.10102	0.984104	1994	3	0.70817
WDR61	4	0.037491	0.10117	0.984104	1995	2	0.37692
MICU2	4	0.037514	0.10121	0.984104	1996	3	0.36813
BST1	4	0.037524	0.10123	0.984104	1997	2	0.59224
C12orf79	4	0.037564	0.10131	0.984104	1998	3	0.63031
[truncated: 18,114 more rows]
