# Supplementary material for: DAZAP2 functions as a pan-coronavirus restriction factor by inhibiting viral entry and genomic replication
Source: mBio. 2025 Aug 20;16(9):e00385-25. doi: 10.1128/mbio.00385-25 (PMC12421815; doi:10.1128/mbio.00385-25)
Supplement: Table S2 — sgRNA sequences of genes. [file mbio.00385-25-s0003.xlsx]

## Sheet: sgRNAs
Table. sgRNA sequences for CRISPR knockout editing in cells
Gene	sgRNA1 (5'-3')	sgRNA2 (5'-3')
PDCD10	GGATACATGACTGCATAGAG	ATGAGATCAATGACAGAGTG
DAZAP2	GGTGGAGCATCGGTATAGGG	GGGTATACTGGATTCCCAGG
CAB39	GAGCTGTAAATCAGCTACCA	GTGCAGATGTATTCAACAGT
PLSCR1	ACATAACCTATTGGTACACC	TTAAGAACAGCTTTGGACAG
B3GAT3	TTCCGCTGCTCGACACCACG	CCAGAGCCCATACCTGGCAT
VTA1	CACAGTAATAAGCCACCACA	GCAGACAATGAAGATCGTGC
SLC44A1	ATATATCAAGAGTACTTGTG	GTACATGTGGTGGTACCATG
STIM1	GTGGCTGCAGCTGACACATG	TATCCAGAACCGTTACTCCA
RPS27A	CTTGTGTTGAGACTTCGTGG	ATCAGTCTCTGCTGATCAGG
ZNF24	TTGGATACCAGGATTCACCT	GAGAGTGAACTTGATGACCC
UQCRH	TCGCCTTGCCTTACCTCCTC	GTAGGAGGAAGAGGAAGAGG
VPS39	GCTGACCAGAATCTTAAACT	CCAGCACACAGAGACCGGTG
PDAP1	GAGGCAGTATACAAGCCCTG	CATCGAGAACCCCAACCGGG
CHMP1B	AACCACACCAGCCATCGACT	AGGGCAACATGGAAGTTGCG
BLOC1S1	CCAGAGAAAGCTGGACCATG	GAGGTCCATACCCCACATTG
XYLT2	AGGACACAGACAGTTCAGCA	CATGTAGGCGATTCGCACCG
WDR54	GAACCACGCCAAAATACGTG	CAGTGCATGCCAGTAGACCA
SDC1	GAGGTCCTTCTGCCACCGAG	CAGGGGTTGAGGTCTCATGG
VPS28	ACGTGGGCTCTTACTCGCTG	TGTCCTCAGGTACGACAACA
HSP90AA1	TCTCACGGGATATGTTTAGA	CAGTGAGGACAGACACAGGT
SERPINE1	AGGGTGAGAAAACCACGTTG	CAGACGCGATCTTCGTCCAG
mDazap2	GGATATACTGGATTCCCAGG	TGCTCCACCTGCATATTCAG
non-target	AAAACATCGACCGAAAGCGT
