# Supplementary material for: DAZAP2 functions as a pan-coronavirus restriction factor by inhibiting viral entry and genomic replication
Source: mBio. 2025 Aug 20;16(9):e00385-25. doi: 10.1128/mbio.00385-25 (PMC12421815; doi:10.1128/mbio.00385-25)
Supplement: Table S3 — List of primers and probes used for qRT-PCR. [file mbio.00385-25-s0004.xlsx]

## Sheet: qPCR primers
Table. qPCR primers and probes
Name	Sequence (5'-3')
nCoV-N-Fwd	GACCCCAAAATCAGCGAAAT	for probe
nCoV-N-Rev	TCTGGTTACTGCCAGTTGAATCTG
nCoV-N-Probe	FAM-ACCCCGCATTACGTTTGGTGGACC-BHQ1
mGapdh-Fwd	GCATGGCCTTCCGTGTTC	for probe
mGapdh-Rev	GATGTCATCATACTTGGCAGGTTT
mGapdh-probe	FAM-TCGTGGATCTGACGTGCCGCC-BHQ1
hGAPDH-Fwd	GAAGGTGAAGGTCGGAGT	for probe
hGAPDH-Rev	GAAGATGGTGATGGGATTTC
hGAPDH-probe	FAM-CAAGCTTCCCGTTCTCAGCC-BHQ1
hGAPDH-Fwd	GAGTCAACGGATTTGGTCGT	for SYBR Green
hGAPDH-Rev	TTGATTTTGGAGGGATCTCG
mGapdh-Fwd	AGGTCGGTGTGAACGGATTTG	for SYBR Green
mGapdh-Rev	TGACCTCAACTACATGGTCTACA
hDAZAP2-Fwd	AGCAAAGGTCAATATCCAACACA
hDAZAP2-Rev	GCCTGAGGAAGATGCAAGGTC
hFGF1-Fwd	CTCCCGAAGGATTAAACGACG
hFGF1-Rev	GTCAGTGCTGCCTGAATGCT
hESM1-Fwd	ACAGCAGTGAGTGCAAAAGCA
hESM1-Rev	GCGGTAGCAAGTTTCTCCCC
hTNFRSF9-Fwd	AGCTGTTACAACATAGTAGCCAC
hTNFRSF9-Rev	GGACAGGGACTGCAAATCTGAT
hIL31RA-Fwd	CACACTTCGATTCAGGACAGTC
hIL31RA-Rev	CACATCGCAGAGCTATGACAT
hANPEP-Fwd	TTCAACATCACGCTTATCCACC
hANPEP-Rev	AGTCGAACTCACTGACAATGAAG
CD74-Fwd	CCGGCTGGACAAACTGACA
CD74-Rev	GGTGCATCACATGGTCCTCTG
S1PR5-Fwd	GCGCACCTGTCCTGTACTC
S1PR5-Rev	GTTGGTGAGCGTGTAGATGATG
hMX1-Fwd	GGCTGTTTACCAGACTCCGACA
hMX1-Rev	CACAAAGCCTGGCAGCTCTCTA
hIFITM3-Fwd	ACCATGAATCACACTGTCCAAACCTT
hIFITM3-Rev	CCAGCACAGCCACCTCG
mIfnar1-Fwd	AGCGTCTGGAAATACCTGTGTC
mIfnar1-Rev	CTCAGCCGTCAGAAGTACAAGG
mTnfa-Fwd	TCTGTCTACTGAACTTCGGGGTG
mTnfa-Rev	ACTTGGTGGTTTGCTACGACG
mIl1b-Fwd	GAAATGCCACCTTTTGACAGTG
mIl1b-Rev	TGGATGCTCTCATCAGGACAG
mIl6-Fwd	TGAACAACGATGATGCACTTG
mIl6-Rev	CTGAAGGACTCTGGCTTTGTC
mCxcl1-Fwd	CTGGGATTCACCTCAAGAACATC
mCxcl1-Rev	CAGGGTCAAGGCAAGCCTC
mCxcl10-Fwd	CCAAGTGCTGCCGTCATTTTC
mCxcl10-Rev	GGCTCGCAGGGATGATTTCAA
mCcl2-Fwd	TAAAAACCTGGATCGGAACCAAA
mCcl2-Rev	GCATTAGCTTCAGATTTACGGGT
mCcl5-Fwd	GCTGCTTTGCCTACCTCTCC
mCcl5-Rev	TCGAGTGACAAACACGACTGC
mIl7-Fwd	TTCCTCCACTGATCCTTGTTCT
mIl7-Rev	AGCAGCTTCCTTTGTATCATCAC
mIl11-Fwd	TGTTCTCCTAACCCGATCCCT
mIl11-Rev	CAGGAAGCTGCAAAGATCCCA
mIl18-Fwd	GACTCTTGCGTCAACTTCAAGG
mIl18-Rev	CAGGCTGTCTTTTGTCAACGA
NSP10-Fwd	CCCTGTGGGTTTTACACTTAA
NSP10-Rev	ACGATTGTGCATCAGCTGA
NSP10-probe	FAM-CCGTCTGCGGTATGTGGAAAGGTTATGG-BHQ1
